# Supplementary material for: Identification of pre-flexion fish larvae from the western South Atlantic using DNA barcoding and morphological characters
Source: PeerJ. 2024 Jul 25;12:e17791. doi: 10.7717/peerj.17791 (PMC11283777; doi:10.7717/peerj.17791)
Supplement: Supplemental Information 1 [file peerj-12-17791-s001.xls]

## Sheet: Tab1
L. conditus larvae	0.00978114
L. cricota larvae	0.00669875
L. nuchipinnis larvae	0.00351939
M. brunoi larvae	n/c
M. delalandii larvae	0.00826438
Paraclinus sp. larvae	0.00361359
L. conditus	0.00529806
L. cricota	0.00234691
L. nuchipinnis	0.00234691
L. multiporosus	0
L. xanti	0.0023495
M. delalandii	0.0106992
M. brunoi	0.00706704
P. asper	0.00528929
P. intergripinnis	0
P. sini	0.00460503
P. infrons	0.0204395
P. marmoratus	0.0386884
P. spectator	0
P. nigripinnis	0.0225621
P. fasciatus	0.0967286
P. cingulatus	0
G. gobio	0
S. multilepis	0
G. haitiensis	0.00351939
B. nigricintus	0.0124728
B. striatus	0.00352424
S. gymnodermis	0
D. macrocephalus	0
O. aurifrons	n/c

## Sheet: Caption
Table. Estimates of Average Evolutionary Divergence over Sequence Pairs within Groups
The number of base substitutions per site from averaging over all sequence pairs within each group are shown. Analyses were conducted using the Kimura 2-parameter model [1]. The rate variation among sites was modeled with a gamma distribution (shape parameter = 4). This analysis involved 104 nucleotide sequences. Codon positions included were 1st+2nd+3rd+Noncoding. All ambiguous positions were re…
1. Kimura M. (1980). A simple method for estimating evolutionary rate of base substitutions through comparative studies of nucleotide sequences. Journal of Molecular Evolution 16:111-120.
2. Kumar S., Stecher G., Li M., Knyaz C., and Tamura K. (2018). MEGA X: Molecular Evolutionary Genetics Analysis across computing platforms. Molecular Biology and Evolution 35:1547-1549.
Disclaimer: Although utmost care has been taken to ensure the correctness of the caption, the caption text is provided "as is" without any warranty of any kind. Authors advise the user to carefully check the caption prior to its use for any purpose and report any errors or problems to the authors immediately (www.megasoftware.net). In no event shall the authors and their employers be liable for a…
