# Supplementary material for: Identification of pre-flexion fish larvae from the western South Atlantic using DNA barcoding and morphological characters
Source: PeerJ. 2024 Jul 25;12:e17791. doi: 10.7717/peerj.17791 (PMC11283777; doi:10.7717/peerj.17791)
Supplement: Supplemental Information 3 [file peerj-12-17791-s003.txt]

>Ar6L1
CCTTTATTTAATTTTTGGTGCCTGAGCTGGGATAGTGGGCACTGCTCTTAGCCTGTTAATTCGGGCGGAACTTAGCCAACCCGGCGCCCTCCTTGGAGACGACCAAATTTATAATGTGATCGTCACCGCTCATGCCTTCGTGATAATTTTCTTCATAGTAATACCCATTATGATCGGCGGCTTCGGCAACTGATTGATTCCACTAATGATCGGGGCCCCCGACATGGCCTTCCCACGAATGAACAACATGAGTTTTTGGCTCCTCCCCCCTTCGTTCCTTCTTCTCCTCGCCTCTTCTGGCATTGAAGCTGGAGCCGGCACTGGGTGAACTGTCTATCCCCCCCTCTCCGGGAATTTAGCTCACGCAGGGGCCTCTGTTGATCTGACAATTTTCTCGCTTCATCTGGCGGGGGTCTCTTCAATTCTGGGGGCAATTAACTTTATTACCACAATTATTAACATGAAGCCTCCAGCTATCTCCCAGTATCAGACCCCACTATTTGTCTGAGCAGTCCTGATTACCGCTGTCCTTCTTCTCCTCTCGCTCCCAGTACTTGCGGCGGGGATTACCATGCTACTTACGGATCGAAACCTGAACACAACTTTCTTTGACCCGGCGGGCGGGGGTGACCCTATTCTGTACCAGCATCTCTTC

>Ar6L2
CTCATCACTCTTATGATTGGAGCCCCTGACATGGCGTTTCCTCGAATAAATAACATGAGCTTTTGGCTCCTTCCCCCTTCCTTCCTTCTATTACTAGCCTCCTCCGGAGTCGAAGCTGGTGCCGGTACAGGTTGAACTGTGTACCCCCCTCTATCCAGCAATTTAGCACACGCAGGAGCTTCTGTTGATCTAACAATTTTTTCTCTTCATCTTGCAGGTATTTCATCAATCCTTGGTGCCATCAACTTCATCACAACCATTATTAATATGAAACCCCCTGCGATTTCTCAGTACCAAACTCCTCTATTTGTCTGAGCTGTATTAATTACTGCCGTACTTCTACTTCTCTCGCTGCCTGTCCTGGCAGCTGGCATTACGATGCTCCTTACAGACCGTAACTTAAATACAACTTTCTTCGATCCCGCAGGAGGGGGAGATCCTATTCTCTATCAACACCTCTTC

>A6L3
TAATGGAGACGATCACATCTATAATGTAATCGTTACCGCCCACGCCTTCGTGATGATTTTCTTTATAGTAATACCAATTATGATTGGGGGTTTTGGAAACTGACTCATCCCTCTTATGGTTGGGGCACCAGACATGGCGTTCCCACGAATGAATAACATGAGCTTCTGACTCTTACCCCCCTCATTCCTTCTTCTTCTAGCCTCCTCCGGAGTTGAAGCCGGTGCCGGAACAGGTTGGACTGTTTACCCCCCTCTGTCCGGAAACCTGGCGCACGCAGGGGCCTCCGTTGACCTAACTATTTTCTCTCTTCATTTAGCAGGAATTTCATCGATTCTTGGAGCTATTAATTTCATCACAACTATTATTAATATGAAACCCCCAGCCATCTCCCAATATCAAACCCCGCTATTTGTGTGGGCAGTACTAATCACAGCGTTACTACTTCTTCTATCACTACCCGTGCTAGCAGCCGGTATTACAATGCTTCTAACAGATCGAAATTTAAACACTACCTTCTTCTACCCTGCAGGAAGGGGAGACCCAATTCTTTACCAACATCTTTTC

>A6L4
CGTCACCGCCCACGCCTTTGTAATAATTTTCTTTATAGTAATGCCAATTATGATTGGAGGGTTCGGGAACTGGCTCATCCCTCTTATGATTGGGGCCCCTGACATGGCGTTTCCTCGAATAAATAACATGAGCTTTTGGCTCCTTCCCCCTTCCTTCCTTCTATTACTAGCCTCCTCCGGAGTCGAAGCTGGTGCCGGTACAGGTTGAACTGTGTACCCCCCTCTATCCAGCAATTTAGCACACGCAGGAGCTTCTGTTGATCTAACAATTTTTTCTCTTCATCTTGCAGGTATTTCATCAATCCTTGGTGCCATCAACTTCATCACAACCATTATTAATATGAAACCCCCTGCGATTTCTCAGTACCAAACTCCTCTATTTGTCTGAGCTGTATTAATTACTGCCGTACTTCTACTTCTCTCGCTGCCTGTCCTGGCAGCTGGCATTACGATGCTCCTTACAGACCGTAACTTAAATACAACTTTCTTCGATCCCGCAGGAGGGGGAGATCCTATTCTCTATCAACACCTCTTC

>A6L5
CTTTGGCCACCCAGAAGTCTAAATGGAGACGACCACATTTATAATGCGATCGTCACCGCTCATGCCTTCGTGATAATTTTCTTCATAGTAATACCCATTATGATCGGCGGCTTCGGCAACTGATTGATTCCACTAATGATCGGGGCCCCCGACATGGCCTTCCCACGAATGAACAACATGAGTTTTTGGCTCCTCCCCCCTTCGTTCCTTCTTCTCCTCGCCTCTTCTGGCATTGAAGCTGGAGCCGGCACTGGGTGAACTGTCTATCCCCCCCTCTCCGGGAATTTAGCTCACGCAGGGGCCTCTGTTGATCTGACAATTTTCTCGCTTCATCTGGCGGGGGTCTCTTCAATTCTAGGGGCAATTAACTTTATTACCACAATTATTAACATGAAGCCTCCAGCTATCTCCCAGTATCAGACCCCACTATTTGTCTGAGCAGTCCTGATTACCGCTGTCCTTCTTCTCCTCTCGCTCCCAGTACTTGCGGCGGGGATTACCATGCTACTTACGGATCGAAACCTGAACACAACTTTCTTTGACCCGGCGGGCGGGGGTGACCCTATTCTGTACCAGCATCTCTTC

>A5L1
ATAGTAGGAACAGCTTTGAGCCTCCTAATTCGGGCCGAACTAAGCCAACCCGGGGCTCTTCTTGGAGACGATCAAATTTATAATGTAATAGTCACCGCCCACGCCTTTGTAATAATTTTCTTTATAGTAATACCAATCATGATTGGAGGGTTCGGGAACTGACTTATCCCTCTTATGATTGGGGCCCCTGATATGGCGTTTCCTCGAATAAATAACATGAGCTTTTGGCTCCTTCCCCCTTCCTTCCTTCTACTACTAGCCTCCTCCGGAGTCGAAGCTGGTGCCGGTACAGGTTGAACTGTGTACCCCCCTCTATCCAGCAATTTAGCACACGCAGGAGCTTCTGTTGACCTAACAATTTTTTCTCTTCATCTTGCAGGTATTTCATCAATCCTTGGTGCCATCAACTTCATCACAACCATTATTAATATGAAACCCCCTGCGATTTCTCAGTACCAAACTCCTCTATTTGTCTGAGCTGTATTAATTACTGCCGTACTTCTACTTCTCTCGCTGCCTGTCCTGGCAGCTGGTATTACGATGCTTCTTACAGACCGTAACTTAAACACAACTTTCTTCGATCCCGCAGGAGGGGGAGATCCTATTCTCTATCAACACCTCTTC

>A5L2
CCTTTATTTAATTTTTGGTGCCTGAGCTGGGATAGTGGGCACTGCTCTTAGCCTGTTAATTCGGGCGGAACTTAGCCAACCCGGCGCCCTCCTTGGAGACGACCAAATTTATAATGTGATCGTCACCGCTCATGCCTTCGTGATAATTTTCTTCATAGTAATACCCATTATGATCGGCGGCTTCGGCAACTGATTGATTCCACTAATGATCGGGGCCCCCGACATGGCCTTCCCACGAATGAACAACATGAGTTTTTGGCTCCTCCCCCCTTCGTTCCTTCTTCTCCTCGCCTCTTCTGGCATTGAAGCTGGAGCCGGCACTGGGTGAACTGTCTATCCCCCCCTCTCCGGGAATTTAGCTCACGCAGGGGCCTCTGTTGATCTGACAATTTTCTCGCTTCATCTGGCGGGGGTCTCTTCAATTCTAGGGGCAATTAACTTTATTACCACAATTATTAACATGAAGCCTCCAGCTATCTCCCAGTATCAGACCCCACTATTTGTCTGAGCAGTCCTGATTACCGCTGTCCTTCTTCTCCTCTCGCTCCCAGTACTTGCGGCGGGGATTACCATGCTACTTACGGATCGAAACCTGAACACAACTTTCTTTGACCCGGCGGGCGGGGGTGACCCTATTCTGTACCAGCATCTCTTC

>A4L1
CCTCTATCTCGTATTCGGTGCCTGAGCTGGAATAGTAGGCACAGCTTTAAGCGTATTTATTCGAGCCGAACTAAGTCACCCAGGAGCCCTTCTTGGAGACGATCAGATCTATAATGTAATCGTTACCGCCCACGCCTTCGTGATGATTTTCTTTATAGTAATACCAATTATGATTGGGGGTTTTGGAAACTGACTCATCCCTCTTATGGTTGGGGCACCAGACATGGCGTTCCCACGAATGAATAACATGAGCTTCTGACTCTTACCCCCCTCATTCCTTCTTCTTCTAGCCTCCTCCGGAGTTGAAGCCGGTGCCGGAACAGGTTGGACTGTTTACCCCCCTCTGTCCGGAAACCTGGCGCACGCAGGGGCCTCCGTTGACCTAACTATTTTCTCTCTTCATTTAGCAGGAATTTCATCGATTCTTGGAGCTATTAATTTCATCACAACTATTATTAATATGAAACCCCCAGCCATCTCCCAATATCAAACCCCGCTATTTGTGTGGGCAGTACTAATCACAGCGGTACTACTTCTTCTATCATTACCCGTGCTAGCAGCCGGTATTACAATGCTTCTAACAGATCGAAATTTAAACACTACCTTCTTCGACCCTGCAGGAGGGGGAGACCCAATTCTTTACCAACATCTTTTC

>A4L2
CCTCTATCTCGTATTCGGTGCCTGAGCTGGAATAGTAGGCACAGCTTTAAGCCTACTTATTCGAGCCGAACTAAGTCAACCAGGAGCCCTTCTTGGAGACGATCAAATCTATAATGTAATCGTTACCGCCCACGCCTTCGTAATGATTTTCTTTATAGTAATACCAATTATGATTGGAGGTTTCGGAAACTGACTTATTCCTCTTATGATCGGAGCGCCAGACATGGCGTTCCCACGAATGAATAATATGAGCTTCTGACTCTTACCCCCCTCATTCCTTCTTCTTTTAGCCTCCTCCGGAGTTGAAGCCGGTGCTGGAACAGGTTGAACTGTTTACCCCCCTCTGTCCGGAAACCTGGCACACGCAGGGGCCTCTGTTGACCTAACTATTTTCTCTCTTCATTTAGCAGGGATTTCATCGATTCTTGGGGCTATTAACTTCATCACAACTATTATTAATATGAAACCCCCAGCCATCTCTCAATATCAAACCCCTCTATTTGTGTGAGCAGTACTAATTACAGCTGTGCTACTTCTTCTATCACTACCTGTGCTGGCAGCCGGTATTACGATACTTCTGACAGATCGAAATTTAAACACAACCTTCTTCGACCCTGCAGGAGGGGGGGACCCAATTCTTTATCAACATCTTTTC

>A4L3
CCTTTATCTTGTATTTGGTGCTTGAGCCGGAATAGTAGGCACAGCCTTGAGCCTCCTAATCCGAGCCGAACTGAGTCAGCCAGGAGCACTTCTTGGAGACGACCAGATTTACAATGTAATCGTTACTGCTCACGCCTTCGTAATGATTTTCTTTATAGTAATACCAATTATGATCGGAGGCTTTGGAAACTGACTGATTCCTCTTATGATCGGAGCACCAGACATGGCATTCCCCCGAATGAACAACATGAGCTTCTGGCTTCTCCCTCCCTCTTTTCTCCTCCTTTTAGCCTCTTCCGGGGTTGAAGCAGGTGCTGGGACAGGCTGAACGGTCTACCCTCCCCTGTCTGGAAACTTGGCACATGCCGGGGCATCTGTTGACCTAACTATCTTCTCCCTTCATCTAGCAGGGATTTCATCAATTCTTGGGGCTATTAATTTCATCACAACGATTATTAATATGAAACCCCCAGCTATTTCTCAGTACCAAACCCCTCTATTTGTATGAGCCGTATTAATTACAGCCGTTCTTCTCCTTCTATCTCTTCCAGTACTTGCAGCCGGCATTACAATGCTTCTAACAGATCGAAACCTAAATACAACATTTTTCGACCCCGCTGGAGGAGGAGACCCAATCCTATACCAGCATCTCTTC

>A4L5
CCTTTACTTGATTTTTGGTGCCTGAGCTGGAATGGTGGGAACTGCCCTAAGCCTTTTAATTCGGGCGGAGCTTAGCCAACCAGGAGCCCTGCTAGGGGACGACCAAATTTATAACGTCATTGTTACTGCCCACGCCTTCGTAATAATCTTCTTTATAGTAATGCCAATTATGATCGGAGGATTCGGAAACTGACTCATCCCTCTAATGATTGGAGCCCCTGACATGGCATTCCCTCGCATGAACAATATGAGCTTCTGACTCCTCCCCCCATCTTTTCTCCTTCTCTTAGCCTCTTCAGGCATTGAAGCTGGGGCCGGGACTGGTTGAACAGTATACCCTCCTCTATCTGGTAATTTAGCCCACGCGGGTGCTTCCGTTGACCTAACAATTTTCTCCCTCCACCTAGCTGGTATCTCATCAATCCTGGGGGCTATCAACTTCATTACAACGATTATTAATATGAAACCCCCAGCAATTTCCCAGTACCAAACGCCCCTGTTCGTGTGGGCCGTACTGATTACAGCCGTACTTCTCCTGCTATCTCTTCCAGTCCTTGCTGCCGGCATCACTATGCTTTTAACGGATCGAAATCTTAATACAACCTTTTTTGACCCGGCAGGAGGGGGCGACCCAATTCTTTATCAACACCTTTTC

>Ar3L1
GTTTTGGAAAATGACTCAACCCTCTTATGGTTGGGGCACCAGACATGGCGTTCCCACGAATGAATAACATGAGCTTCTGACTCTTACCCCCCTCATTCCTTCTTCTTCTAGCCTCCTCCGGAGTTGAAGCCGGTGCCGGAACAGGTTGGACTGTTTACCCCCCTCTGTCCGGAAACCTGGCGCACGCAGGGGCCTCCGTTGACCTAACTATTTTCTCTCTTCATTTAGCAGGAATTTCATCGATTCTTGGAGCTATTAATTTCATCACAACTATTATTAATATGAAACCCCCAGCCATCTCCCAATATCAAACCCCGCTATTTGTGTGGGCAGTACTAATCACAGCGGTACTACTTCTTCTATCATTACCCGTGCTAGCAGCCGGTATTACAATGCTTCTAACAGATCGAAATTTAAACACTACCTTCTTCGACCCTGCAGGAGGGGGAGACCCAATTCTTTACCAACATCTTTTC

>Ar3L2
CCTCTATCTCGTATTCGGTGCCTGAGCTGGAATAGTAGGCACAGCTTTAAGCCTACTTATTCGAGCCGAACTAAGTCAACCAGGAGCCCTTCTTGGAGACGATCAAATCTATAATGTAATCGTTACCGCCCACGCCTTCGTAATGATTTTCTTTATAGTAATACCAATTATGATTGGAGGTTTCGGAAACTGACTTATTCCTCTTATGATCGGAGCGCCAGACATGGCGTTCCCACGAATGAATAATATGAGCTTCTGACTCTTACCCCCCTCATTCCTTCTTCTTTTAGCCTCCTCCGGAGTTGAAGCCGGTGCTGGAACAGGTTGAACTGTTTACCCCCCTCTGTCCGGAAACCTGGCACACGCAGGGGCCTCTGTTGACCTAACTATTTTCTCTCTTCATTTAGCAGGGATTTCATCGATTCTTGGGGCTATTAACTTCATCACAACTATTATTAATATGAAACCCCCAGCCATCTCTCAATATCAAACCCCTCTATTTGTGTGAGCAGTACTAATTACAGCTGTGCTACTTCTTCTATCACTACCTGTGCTGGCAGCCGGTATTACGATACTTCTGACAGATCGAAATTTAAACACAACCTTCTTCGACCCTGCAGGAGGGGGGGACCCAATTCTTTACCAACATCTTTTC

>A3L3
CGTTTATCTAGTATTAGGTGCTTGAGCTGGAATAGTAGGCACAGATTTAAGCGTATTTATTGGAGCCGAAGTAAGTCAACCAGGAGCCCTTGTTGGAGACGATCAGATCTATAATGTAATCGTTACCGCCCACGCCTTCGTGATGATTTTCTTTATAGTAATACCAATTATGATTGGGGGTTTTGGAAACTGACTCATCCCTCTTATGGTTGGGGCACCAGACATGGCGTTCCCACGAATGAATAACATGAGCTTCTGACTCTTACCCCCCTCATTCCTTCTTCTTCTAGCCTCCTCCGGAGTTGAAGCCGGTGCCGGAACAGGTTGGACTGTTTACCCCCCTCTGTCCGGAAACCTGGCGCACGCAGGGGCCTCCGTTGACCTAACTATTTTCTCTCTTCATTTAGCAGGAATTTCATCGATTCTTGGAGCTATTAATTTCATCACAACTATTATTAATATGAAACCCCCAGCCATCTCCCAATATCAAACCCCGCTATTTGTGTGGGCAGTACTAATCACAGCGGTACTACTTCTTCTATCATTACCCGTGCTAGCAGCCGGTATTACAATGCTTCTAACAGATCGAAATTTAAACACTACCTTCTTCGACCCTGCAGGAGGGGGAGACCCAATTCTTTACCAACATCTTTTC

>A3L4
GGAGACGATCAGATCTATAATGTAATCGTTACCGCCCACGCCTTCGTGATGATTTTCTTTATAGTAATACCAATTATGATTGGGGGTTTTGGAAACTGACTCATCCCTCTTATGGTTGGGGCACCAGACATGGCGTTCCCACGAATGAATAACATGAGCTTCTGACTCTTACCCCCCTCATTCCTTCTTCTTCTAGCCTCCTCCGGAGTTGAAGCCGGTGCCGGAACAGGTTGGACTGTTTACCCCCCTCTGTCCGGAAACCTGGCGCACGCAGGGGCCTCCGTTGACCTAACTATTTTCTCTCTTCATTTAGCAGGAATTTCATCGATTCTTGGAGCTATTAATTTCATCACAACTATTATTAATATGAAACCCCCAGCCATCTCCCAATATCAAACCCCGCTATTTGTGTGGGCAGTACTAATCACAGCGGTACTACTTCTTCTATCATTACCCGTGCTAGCAGCCGGTATTACAATGCTTCTAACAGATCGAAATTTAAACACTACCTTCTTCGACCCTGCAGGAGGGGGAGACCCAATTCTTTACCAACATCTTTTC

>A3L5
GGAGACGATCAGATCTATAATGTAATCGTTACCGCCCACGCCTTCGTGATGATTTTCTTTATAGTAATACCAATTATGATTGGGGGTTTTGGAAACTGACTCATCCCTCTTATGGTTGGGGCACCAGACATGGCGTTCCCACGAATGAATAACATGAGCTTCTGACTCTTACCCCCCTCATTCCTTCTTCTTCTAGCCTCCTCCGGAGTTGAAGCCGGTGCCGGAACAGGTTGGACTGTTTACCCCCCTCTGTCCGGAAACCTGGCGCACGCAGGGGCCTCCGTTGACCTAACTATTTTCTCTCTTCATTTAGCAGGAATTTCATCGATTCTTGGAGCTATTAATTTCATCACAACTATTATTAATATGAAACCCCCAGCCATCTCCCAATATCAAACCCCGCTATTTGTGTGGGCAGTACTAATCACAGCGGTACTACTTCTTCTATCATTACCCGTGCTAGCAGCCGGTATTACAATGCTTCTAACAGATCGAAATTTAAACACTACCTTCTTCGACCCTGCAGGAGGGGGAGACCCAATTCTTTACCAACATCTTTTC

>A3L6
CCTCTATCTCGTATTCGGTGCCTGAGCTGGAATAGTAGGCACAGCTTTAAGCCTACTTATTCGAGCCGAACTAAGTCAACCAGGAGCCCTTCTTGGAGACGATCAGATCTATAATGTAATCGTTACCGCCCACGCCTTCGTGATGATTTTCTTTATAGTAATACCAATTATGATTGGGGGTTTTGGAAACTGACTCATCCCTCTTATGGTTGGGGCACCAGACATGGCGTTCCCACGAATGAATAACATGAGCTTCTGACTCTTACCCCCCTCATTCCTTCTTCTTCTAGCCTCCTCCGGAGTTGAAGCCGGTGCCGGAACAGGTTGGACTGTTTACCCCCCTCTGTCCGGAAACCTGGCGCACGCAGGGGCCTCCGTTGACCTAACTATTTTCTCTCTTCATTTAGCAGGAATTTCATCGATTCTTGGAGCTATTAATTTCATCACAACTATTATTAATATGAAACCCCCAGCCATCTCCCAATATCAAACCCCGCTATTTGTGTGGGCAGTACTAATCACAGCGGTACTACTTCTTCTATCATTACCCGTGCTAGCAGCCGGTATTACAATGCTTCTAACAGATCGAAATTTAAACACTACCTTCTTCGACCCTGCAGGAGGGGGAGACCCAATTCTTTACCAACATCTTTTC

>A3L7
GTATTCGGTGCCTGAGCTGGAATAGTAGGCACAGCTTTAAGCTTACTTATTGGAGCCGAACTAAGTCAACCAGGAGCCCTTATTGGAGACGATCAGATCTATAATGTAATCGTTACCGCCCACGCCTTTGTGATGATTTTCTTTATAGTAATACCAATTATGATTGGGGGTTTTGGAAACTGACTCATCCCTCTTATGGTTGGGGCACCAGACATGGCGTTCCCACGAATGAATAACATGAGCTTCTGACTCTTACCCCCCTCATTCCTTCTTCTTCTAGCCTCCTCCGGAGTTGAAGCCGGTGCCGGAACAGGTTGGACTGTTTACCCCCCTCTGTCCGGAAACCTGGCGCACGCAGGGGCCTCCGTTGACCTAACTATTTTCTCTCTTCATTTAGCAGGAATTTCATCGATTCTTGGAGCTATTAATTTCATCACAACTATTATTAATATGAAACCCCCAGCCATCTCCCAATATCAAACCCCGCTATTTGTGTGGGCAGTACTAATCACAGCGGTACTACTTCTTCTATCATTACCCGTGCTAGCAGCCGGTATTACAATGCTTCTAACAGATCGAAATTTAAACACTACCTTCTTCGACCCTGCAGGAGGGGGAGACCCAATTCTTTACCAACATCTTTTC

>A2L1
CCTCTATCTCGTATTCGGTGCCTGAGCTGGAATAGTAGGCACAGCTTTAAGCCTACTTATTCGAGCCGAACTAAGTCAACCAGGAGCCCTTCTTGGAGACGATCAGATCTATAATGTAATCGTTACCGCCCACGCCTTCGTGATGATTTTCTTTATAGTAATACCAATTATGATTGGGGGTTTTGGAAACTGACTCATCCCTCTTATGGTTGGGGCACCAGACATGGCGTTCCCACGAATGAATAACATGAGCTTCTGACTCTTACCCCCCTCATTCCTTCTTCTTCTAGCCTCCTCCGGAGTTGAAGCCGGTGCCGGAACAGGTTGGACTGTTTACCCCCCTCTGTCCGGAAACCTGGCGCACGCAGGGGCCTCCGTTGACCTAACTATTTTCTCTCTTCATTTAGCAGGAATTTCATCGATTCTTGGAGCTATTAATTTCATCACAACTATTATTAATATGAAACCCCCAGCCATCTCCCAATATCAAACCCCGCTATTTGTGTGGGCAGTACTAATCACAGCGGTACTACTTCTTCTATCATTACCCGTGCTAGCAGCCGGTATTACAATGCTTCTAACAGATCGAAATTTAAACACTACCTTCTTCGACCCTGCAGGAGGGGGAGACCCAATTCTTTACCAACATCTTTTC

>A2L2
CCTCTATCTCGTATTCGGTGCCTGAGCTGGAATAGTAGGCACAGCTTTAAGCCTACTTATTCGAGCCGAACTAAGTCAACCAGGAGCCCTTCTTGGAGACGATCAGATCTATAATGTAATCGTTACCGCCCACGCCTTCGTGATGATTTTCTTTATAGTAATACCAATTATGATTGGGGGTTTTGGAAACTGACTCATCCCTCTTATGGTTGGGGCACCAGACATGGCGTTCCCACGAATGAATAACATGAGCTTCTGACTCTTACCCCCCTCATTCCTTCTTCTTCTAGCCTCCTCCGGAGTTGAAGCCGGTGCCGGAACAGGTTGGACTGTTTACCCCCCTCTGTCCGGAAACCTGGCGCACGCAGGGGCCTCCGTTGACCTAACTATTTTCTCTCTTCATTTAGCAGGAATTTCATCGATTCTTGGAGCTATTAATTTCATCACAACTATTATTAATATGAAACCCCCAGCCATCTCCCAATATCAAACCCCGCTATTTGTGTGGGCAGTACTAATCACAGCGGTACTACTTCTTCTATCATTACCCGTGCTAGCAGCCGGTATTACAATGCTTCTAACAGATCGAAATTTAAACACTACCTTCTTCGACCCTGCAGGAGGGGGAGACCCAATTCTTTACCAACATCTTTTC

>A2L3
CCTTTATCTTGTATTTGGTGCTTGAGCCGGAATAGTAGGCACAGCCTTGAGCCTCCTAATCCGAGCCGAACTGAGTCAGCCAGGAGCACTTCTTGGAGACGACCAGATTTACAATGTAATCGTTACTGCTCACGCCTTCGTAATGATTTTCTTTATAGTAATACCAATTATGATCGGAGGCTTTGGAAACTGACTGATTCCTCTTATGATCGGAGCACCAGACATGGCATTCCCCCGAATGAACAACATGAGCTTCTGGCTTCTCCCTCCCTCTTTTCTCCTCCTTTTAGCCTCTTCCGGGGTTGAAGCAGGTGCTGGGACAGGCTGAACGGTCTACCCTCCCCTGTCTGGAAACTTGGCACATGCCGGGGCATCTGTTGACCTAACTATCTTCTCCCTTCATCTAGCAGGGATTTCATCAATTCTTGGGGCTATTAATTTCATCACAACGATTATTAATATGAAACCCCCAGCTATTTCTCAGTACCAAACCCCTCTATTTGTATGAGCCGTATTAATTACAGCCGTTCTTCTCCTTCTATCTCTTCCAGTACTTGCAGCCGGCATTACAATGCTTCTAACAGATCGAAACCTAAATACAACATTTTTCGACCCCGCTGGAGGAGGAGACCCAATCCTATACCAGCATCTCTTC

>A1L1
CCTCTATCTCGTATTCGGTGCCTGAGCTGGAATAGTAGGCACAGCTTTAAGCCTACTTATTCGAGCCGAACTAAGTCAACCAGGAGCCCTTCTTGGAGACGATCAGATCTATAATGTAATCGTTACCGCCCACGCCTTCGTGATGATTTTCTTTATAGTAATACCAATTATGATTGGGGGTTTTGGAAACTGACTCATCCCTCTTATGGTTGGGGCACCAGACATGGCGTTCCCACGAATGAATAACATGAGCTTCTGACTCTTACCCCCCTCATTCCTTCTTCTTCTAGCCTCCTCCGGAGTTGAAGCCGGTGCCGGAACAGGTTGGACTGTTTACCCCCCTCTGTCCGGAAACCTGGCGCACGCAGGGGCCTCCGTTGACCTAACTATTTTCTCTCTTCATTTAGCAGGAATTTCATCGATTCTTGGAGCTATTAATTTCATCACAACTATTATTAATATGAAACCCCCAGCCATCTCCCAATATCAAACCCCGCTATTTGTGTGGGCAGTACTAATCACAGCGGTACTACTTCTTCTATCATTACCCGTGCTAGCAGCCGGTATTACAATGCTTCTAACAGATCGAAATTTAAACACTACCTTCTTCGACCCTGCAGGAGGGGGAGACCCAATTCTTTACCAACATCTTTTC

>A1L2
CCTTTACCTAATCTTTGGTGCCTGAGCCGGCATGGTGGGCACTGCACTTAGCCTACTAATTCGAGCAGAGCTCAGCCAGCCCGGAGCCCTATTGGGCGACGACCAGATCTACAACGTGATCGTAACCGCTCACGCTTTCGTAATAATCTTCTTTATAGTAATACCAATTATGATTGGGGGCTTCGGCAATTGACTGATTCCTCTAATGATTGGAGCCCCCGATATGGCATTCCCTCGGATAAACAACATAAGCTTTTGGCTCCTTCCCCCCTCATTCCTTCTCCTTCTAGCCTCTTCTGGTGTCGAAGCTGGAGCTGGTACTGGATGAACTGTGTACCCCCCTCTCTCGGGCAACCTTGCCCACGCCGGTGCCTCAGTCGATCTTACCATCTTCTCCCTGCACTTGGCAGGAATCTCTTCCATTCTAGGCGCAATTAACTTCATCACTACTATTATTAATATAAAACCCCCTGCTATTTCCCAATACCAAACCCCTCTGTTCGTGTGGGCCGTCCTCATTACAGCAGTCCTACTCCTGCTGTCTCTACCTGTTCTTGCAGCGGGTATCACCATGCTCCTAACAGATCGAAACCTAAACACAACCTTTTTCGACCCCGCCGGCGGTGGCGATCCCATCCTTTATCAACACCTGTTC

>B3L1
CCTTTATCTAATTTTTGGTGCTTGGGCTGGAATAGTTGGGACTGCTTTAAGTCTCCTCATTCGAGCAGAGCTCAGCCAACCTGGGGCCCTCCTCGGAGATGACCAAATTTACAACGTAATCGTCACGGCTCATGCGTTCGTTATGATTTTCTTTATAGTAATGCCAATTATGATTGGCGGGTTCGGCAACTGACTCATCCCTTTAATGATTGGCGCCCCAGACATGGCGTTCCCCCGGATGAACAACATGAGCTTCTGACTCCTCCCCCCTTCCTTCCTCCTTCTTCTAGCTTCTTCTGGCGTGGAGGCGGGAGCCGGAACCGGTTGAACTGTGTATCCCCCGCTATCCGGTAATCTCGCTCACGCAGGAGCTTCAGTAGACTTAACTATTTTCTCCCTTCATTTGGCCGGTATCTCCTCCATCCTGGGGGCAATCAACTTTATCACAACAATTATTAACATGAAACCTCCCGCTATCTCACAATACCAAACACCTCTATTCGTCTGGGCTGTCCTAATTACAGCTGTTCTGCTCCTCCTCTCATTGCCCGTTCTTGCTGCTGGAATTACAATGCTTCTAACAGACCGAAACTTAAACACAACCTTCTTTGACCCCGCTGGAGGGGGAGACCCCATCCTCTATCAGCACCTATTC

>B3L2
CCTTTATTTAATTTTTGGTGCCTGAGCTGGGATAGTGGGCACTGCTCTTAGCCTGTTAATTCGGGCGGAACTTAGCCAACCCGGCGCCCTCCTTGGAGACGACCAAATTTATAATGTGATCGTCACCGCTCATGCCTTCGTGATAATTTTCTTCATAGTAATACCCATTATGATCGGCGGCTTCGGCAACTGATTGATTCCACTAATGATCGGGGCCCCCGACATGGCCTTCCCACGAATGAACAACATGAGTTTTTGGCTCCTCCCCCCTTCGTTCCTTCTTCTCCTCGCCTCTTCTGGCATTGAAGCTGGAGCCGGCACTGGGTGAACTGTCTATCCCCCCCTCTCCGGGAATTTAGCTCACGCAGGGGCCTCTGTTGATCTGACAATTTTCTCCCTTCATCTGGCGGGGGTCTCTTCAATTCTAGGGGCAATTAACTTTATTACCACAATTATTAACATGAACCCTCCATCTATCTCCCAGTATCAGACCCCACTATTTGTCTGAGCAGTCCTGATTACCGCTGTCCTTCTTCTCCTCTCGCTCCCAGTACTTGCAGCGGGCATTACCATGCTACTTACGGATCGAAACCTAAACACATCTTTCTTTGACCCGGCGGACGGGTATGACCCTATTCTGTTCCAACATCTCTTC

>B3L3
CCTTTATTTAATCTTTGGTGCCTGAGCTGGGATAGTAGGCACTGCTCTAAGCCTGTTAATTCGGGCAGAGCTTAGCCAACCCGGCGCCCTCCTTGGAGACGACCAAATTTACAATGTAATCGTCACCGCCCATGCCTTCGTAATAATTTTCTTCATAGTTATACCCATCATGATCGGCGGCTTCGGCAACTGACTGATCCCGCTAATGATCGGGGCCCCCGACATGGCTTTCCCCCGAATGAATAACATGAGTTTTTGACTCCTCCCCCCTTCTTTCCTGCTTCTCCTTGCCTCTTCTGGCATTGAAGCCGGGGCTGGCACTGGGTGAACTGTCTATCCTCCCCTTTCCGGGAATCTGGCTCACGCAGGGGCCTCTGTAGACCTGACAATTTTCTCCCTTCATCTAGCAGGGGTCTCTTCAATTCTAGGGGCAATTAACTTCATTACTACAATTATTAACATGAAACCTCCAGCCATCTCCCAATACCAAACCCCACTGTTTGTCTGAGCAGTCCTAATTACCGCTGTCCTCCTTCTCCTCTCGCTCCCAGTTCTTGCAGCCGGGATTACCATGCTACTTACGGACCGAAATCTTAACACGACTTTCTTCGACCCGGCAGGCGGGGGTGACCCTATTCTGTACCAACATCTCTTC

>B3L4
CCTTTATCTAATTTTTGGTGCTTGGGCTGGAATAGTTGGGACTGCTTTAAGTCTCCTCATTCGAGCAGAGCTCAGCCAACCTGGGGCCCTCCTCGGAGATGACCAAATTTACAACGTAATCGTCACGGCTCATGCGTTCGTTATGATTTTCTTTATAGTAATGCCAATTATGATTGGCGGGTTCGGCAACTGACTCATCCCTTTAATGATTGGCGCCCCAGACATGGCGTTCCCCCGGATGAACAACATGAGCTTCTGACTCCTCCCCCCTTCCTTCCTCCTTCTTCTAGCTTCTTCTGGCGTGGAGGCGGGAGCCGGAACCGGTTGAACTGTGTATCCCCCGCTATCCGGTAATCTCGCTCACGCAGGAGCTTCAGTAGACTTAACTATTTTCTCCCTTCATTTGGCCGGTATCTCCTCCATCCTGGGGGCAATCAACTTTATCACAACAATTATTAACATGAAACCTCCCGCTATCTCACAATACCAAACACCTCTATTCGTCTGGGCTGTCCTAATTACAGCTGTTCTGCTCCTCCTCTCATTGCCCGTTCTTGCTGCTGGAATTACAATGCTTCTAACAGACCGAAACTTAAACACAACCTTCTTTGACCCCGCTGGAGGGGGAGACCCCATCCTCTATCAGCACCTATTC

>B3L5
CCTTTATTTAATTTTTGGTGCCTGAGCTGGGATAGTGGGCACTGCTCTTAGCCTGTTAATTCGGGCGGAACTTAGCCAACCCGGCGCCCTCCTTGGAGACGACCAAATTTATAATGTGATCGTCACCGCTCATGCCTTCGTGATAATTTTCTTCATAGTAATACCCATTATGATCGGCGGCTTCGGCAACTGATTGATTCCACTAATGATCGGGGCCCCCGACATGGCCTTCCCACGAATGAACAACATGAGTTTTTGGCTCCTCCCCCCTTCGTTCCTTCTTCTCCTCGCCTCTTCTGGCATTGAAGCTGGAGCCGGCACTGGGTGAACTGTCTATCCCCCCCTCTCCGGGAATTTAGCTCACGCAGGGGCCTCTGTTGATCTGACAATTTTCTCGCTTCATCTGGCGGGGGTCTCTTCAATTCTAGGGGCAATTAACTTTATTACCACAATTATTAACATGAAGCCTCCAGCTATCTCCCAGTATCAGACCCCACTATTTGTCTGAGCAGTCCTGATTACCGCTGTCCTTCTTCTCCTCTCGCTCCCAGTACTTGCGGCGGGGATTACCATGCTACTTACGGATCGAAACCTGAACACAACTTTCTTTGACCCGGCGGGCGGGGGTGACCCTATTCTGTACCAGCATCTCTTC

>B3L6
CCTTTATCTAATTTTTGGTGCTTGGGCTGGAATAGTTGGGACTGCTTTAAGTCTCCTCATTCGAGCAGAGCTCAGCCAACCTGGGGCCCTCCTCGGAGATGACCAAATTTACAACGTAATCGTCACGGCTCATGCGTTCGTTATGATTTTCTTTATAGTAATGCCAATTATGATTGGCGGGTTCGGCAACTGACTCATCCCTTTAATGATTGGCGCCCCAGACATGGCGTTCCCCCGGATGAACAACATGAGCTTCTGACTCCTCCCCCCTTCCTTCCTCCTTCTTCTAGCTTCTTCTGGCGTGGAGGCGGGAGCCGGAACCGGTTGAACTGTGTATCCCCCGCTATCCGGTAATCTCGCTCACGCAGGAGCTTCAGTAGACTTAACTATTTTCTCCCTTCATTTGGCCGGTATCTCCTCCATCCTGGGGGCAATCAACTTTATCACAACAATTATTAACATGAAACCTCCCGCTATCTCACAATACCAAACACCTCTATTCGTCTGGGCTGTCCTAATTACAGCTGTTCTGCTCCTCCTCTCATTGCCCGTTCTTGCTGCTGGAATTACAATGCTTCTAACAGACCGAAACTTAAACACAACCTTCTTTGACCCCGCTGGAGGGGGAGACCCCATCCTCTATCAGCACCTATTC

>B3L7
CCTTTACCTAATCTTTGGTGCCTGAGCCGGCATAGTGGGCACTGCACTTAGCCTACTAATTCGAGCAGAGCTCAGCCAGCCCGGAGCCCTATTGGGCGACGACCAGATCTACAACGTGATCGTAACCGCTCACGCTTTCGTGATAATCTTCTTTATAGTAATACCAATTATGATTGGGGGCTTCGGCAATTGACTGATTCCTCTAATGATTGGAGCCCCCGATATGGCATTCCCTCGGATAAACAACATAAGCTTTTGGCTCCTTCCCCCCTCATTCCTTCTCCTTCTAGCCTCTTCTGGTGTCGAAGCTGGAGCTGGTACTGGATGAACTGTGTACCCCCCTCTCTCGGGCAACCTTGCCCACGCCGGTGCCTCAGTCGATCTTACCATCTTCTCCCTGCACTTGGCAGGAATCTCTTCCATTCTAGGCGCAATTAACTTCATCACTACTATTATTAATATAAAACCCCCTGCTATTTCCCAATACCAAACCCCTCTGTTCGTGTGGGCCGTCCTCATTACAGCAGTCCTACTCCTGCTGTCTCTACCTGTTCTTGCAGCGGGTATCACTATGCTCCTAACAGATCGAAACCTAAACACAACCTTTTTCGACCCCGCCGGCGGTGGCGATCCCATCCTTTATCAACACCTGTTC

>B6L1
GGCACTGCTATAAGCCTGTTAATTCGGGCAGAGCTTAGCCAACCCGGCGCCCTCCTTGGAGACGACCAAATTTACAATGTAATCGTCACCGCCCATGCCTTCGTAATAATTTTCTTCATAGTTATACCCATCATGATCGGCGGCTTCGGCAACTGACTGATCCCGCTAATGATCGGGGCCCCCGACATGGCTTTCCCCCGAATGAATAACATGAGTTTTTGACTCCTCCCCCCTTCTTTCCTGCTTCTCCTTGCCTCTTCTGGCATTGAAGCCGGGGCTGGCACTGGGTGAACTGTCTATCCTCCCCTTTCCGGGAACCTGGCTCACGCAGGGGCCTCTGTAGACCTGACAATTTTCTCCCTTCATCTAGCAGGGGTCTCTTCAATTCTAGGGGCAATTAACTTCATTACTACAATTATTAACATGAAACCTCCAGCCATCTCCCAATACCAAACCCCACTGTTTGTCTGAGCGGTCCTAATTACCGCTGTCCTCCTTCTCCTCTCGCTCCCAGTTCTTGCAGCCGGGATTACTATGCTACTTACGGACCGAAATCTTAACACGACTTTCTTCGACCCGGCAGGCGGGGGTGACCCTATTCTGTACCAACATCTCTTC

>B6L2
TAGTAGGCACGGCTCTGCGCATGTTAATTCGGGCAGAGCTTAGCCAACCCGGCGCCCTCCTTGGAGACGACCAAATTTACAATGTAATCGTCACCGCCCATGCCTTCGTAATAATTTTCTTCATAGTTATACCCATCATGATCGGCGGCTTCGGCAACTGACTGATCCCGCTAATGATCGGGGCCCCCGACATGGCTTTCCCCCGAATGAATAACATGAGTTTTTGACTCCTCCCCCCTTCTTTCCTGCTTCTCCTTGCCTCTTCTGGCATTGAAGCCGGGGCTGGCACTGGGTGAACTGTCTATCCTCCCCTTTCCGGGAACCTGGCTCACGCAGGGGCCTCTGTAGACCTGACAATTTTCTCCCTTCATCTAGCAGGGGTCTCTTCAATTCTAGGGGCAATTAACTTCATTACTACGATTATTAACATGAAACCTCCAGCCATCTCCCAATACCAAACCCCACTGTTTGTCTGAGCAGTCCTAATTACCGCTGTCCTCCTTCTCCTCTCGCTCCCAGTTCTTGCAGCCGGGATTACCATGCTACTTACGGACCGAAATCTTAACACGACTTTCTTCGACCCGGCAGGCGGGGGTGACCCTATTCTGTACCAACATCTCTTC

>B6L4
CCTTTATTTAATTTTTGGTGCCTGAGCTGGGATAGTGGGCACTGCTCTTAGCCTGTTAATTCGGGCGGAACTTAGCCAACCCGGCGCCCTCCTTGGAGACGACCAAATTTATAATGTGATCGTCACCGCTCATGCCTTCGTGATAATTTTCTTCATAGTAATACCCATTATGATCGGCGGCTTCGGCAACTGATTGATTCCACTAATGATCGGGGCCCCCGACATGGCCTTCCCACGAATGAACAACATGAGTTTTTGGCTCCTCCCCCCTTCGTTCCTTCTTCTCCTCGCCTCTTCTGGCATTGAAGCTGGAGCCGGCACTGGGTGAACTGTCTATCCCCCCCTCTCCGGGAATTTAGCTCACGCAGGGGCCTCTGTTGATCTGACAATTTTCTCGCTTCATCTGGCGGGGGTCTCTTCAATTCTAGGGGCAATTAACTTTATTACCACAATTATTAACATGAAGCCTCCAGCTATCTCCCAGTATCAGACCCCACTATTTGTCTGAGCAGTCCTGATTACCGCTGTCCTTCTTCTCCTCTCGCTCCCAGTACTTGCGGCGGGGATTACCATGCTACTTACGGATCGAAACCTGAACACAACTTTCTTTGACCCGGCGGGCGGGGGTGACCCTATTCTGTACCAGCATCTCTTC

>B6L5
CCTTTAATTAATCTTTGGTGCTTGAGCAGGGATGGTCGGGACAGCGCTTAGCCTATTAATTCGTACAGAATTAAGCCAGCCAGGTGCTCTTTTAGGTGACGACCAGATCTATAATGTGACTGTCACAGCTCATGCTTTTGTAATAATCTTTTTTATAGTAATACCGATCATGATCGGGGGATTTGGTAATTGATTAATCCCTCTAATAATTGGAGCCCCTGATATAGCATTCCCACGAATAAATAATATAAGCTTCTGATTGCTGCCCCCATCTTTTCTTCTGCTATTGGCCTCTGCTGCAGTAGAAGCAGGTGCTGGTACTGGCTGAACGGTATACCCCCCTCTAGCCGGAAATCTAGCCCACGCAGGGGCATCCGTTGACCTGACGATTTTTTCTCTCCACCTTGCAGGAGTGTCATCAATCCTAGGAGCAATTAATTTTATCACTACAATCGTCAACATGAAGCCCCCCGCTATTACTCAATACCAAACCCCACTCTTTGTCTGGGCAGTCCTAATTACTGCAGTCTTGTTACTACTATCCCTTCCTGTACTAGCTGCTGGTATTACTATACTTCTTACAGATCGGAATCTTAATACAACTTTTTTTGACCCGGCAGGAGGTGGAGACCCTATTTTATACCAACACCTGTTT

>B6L6
CCTTTATCTAGTATTGGGTGCGTGAGCAGGGATAGTAGGAAGTGCCGTAAGCCTTCTAATTCGAGCAGAGTTAAGCCAGCCTGGTGCACTCCTGGGAGATGACCAGATATACAACGTCATCGATACGGCGCATGCTTTCGTAAGGATTTTCTTCATAGTAATGTCAATTATGATCGGAGGATTTGGAAACTGGCTCGTTCCCTTAATGATCGGGGCACCAGATATGGCATTCCCACGAATGAACAACATGAGCTTCTGACTTCTACCGCCTTCTTTCCTCCTCCTCCTCGCCTCTTCAGGAGTAGAAGCTGGGGCAGGGACAGGATGAACAGTATACCCGCCGCTATCAGGAAACCTGGCTCACGCCGGGGCGTCCGTAGACCTGACTATTTTCTCACTCCACCTGGCAGGGATTTCGTCAATTCTAGGAGCAATTAATTTTATTACTACGATCATTAACATGAAACCTCCTGCAATTTCACAATACCAGACCCCTCTATTCGTATGATCCGTCCTGGTAACTGCTGTACTTCTTCTTCTCTCCCTACCAGTCCTAGCCGCTGGAATTACTATGCTACTTACGGATCGAAATCTAAATACAACCTTCTTTGACCCGGCAGGAGGAGGAGATCCCATCCTGTACCAACACTTATTC

>Ar1L1s2
AGGGCGACGACCAGATCTACGACGTGATCGTAACCGCTCACGCTTTCGTAATAATCTTCTTTATAGTAATACCAATTATGATTGGGGGCTTCGGCAATTGACTGATTCCTCTAATGATTGGAGCCCCCGATATGGCATTCCCTCGGATAAACAACATAAGCTTTTGGCTCCTTCCCCCCTCATTCCTTCTCCTTCTAGCCTCTTCTGGTGTCGAAGCTGGAGCTGGTACTGGATGAACTGTGTACCCCCCTCTCTCGGGCAACCTTGCCCACGCCGGTGCCTCAGTCGATCTTACCATCTTCTCCCTGCACTTGGCAGGAATCTCTTCCATTCTAGGCGCAATTAACTTCATCACTACTATTATTAATATAAAACCCCCTGCTATTTCCCAATACCAAACCCCTCTGTTCGTGTGGGCCGTCCTCATTACAGCAGTCCTACTCCTGCTGTCTCTACCTGTTCTTGCAGCGGGTATCACCATGCTCCTAACAGATCGAAACCTAAACACAACCTTTTTCGACCCCGCCGGCGGTGGCGATCCCATCCTTTATCAACACCTGTTC

>Ar1L2s2
CCTCTATCTCGTATTCGGTGCCTGAGCTGGAATAGTAGGCACAGCTTTAAGCCTACTTATTCGAGCCGAACTAAGTCAACCAGGAGCCCTTCTTGGAGACGATCAGATCTATAATGTAATCGTTACCGCCCACGCCTTCGTGATGATTTTCTTTATAGTAATACCAATTATGATTGGGGGTTTTGGAAACTGACTCATCCCTCTTATGGTTGGGGCACCAGACATGGCGTTCCCACGAATGAATAACATGAGCTTCTGACTCTTACCCCCCTCATTCCTTCTTCTTCTAGCCTCCTCCGGAGTTGAAGCCGGTGCCGGAACAGGTTGGACTGTTTACCCCCCTCTGTCCGGAAACCTGGCGCACGCAGGGGCCTCCGTTGACCTAACTATTTTCTCTCTTCATTTAGCAGGAATTTCATCGATTCTTGGAGCTATTAATTTCATCACAACTATTATTAATATGAAACCCCCAGCCATCTCCCAATATCAAACCCCGCTATTTGTGTGGGCAGTACTAATCACAGCGGTACTACTTCTTCTATCATTACCCGTGCTAGCAGCCGGTATTACAATGCTTCTAACAGATCGAAATTTAAACACTACCTTCTTCGACCCTGCAGGAGGGGGAGACCCAATTCTTTACCAACATCTTTTC

>Ar1L3s2
CCTCTATCTCGTATTCGGTGCCTGAGCTGGAATAGTAGGCACAGCTTTAAGCCTACTTATTCGAGCCGAACTAAGTCAACCAGGAGCCCTTCTTGGAGACGATCAAATCTATAATGTAATCGTTACCGCCCACGCCTTCGTAATGATTTTCTTTATAGTAATACCAATTATGATTGGAGGTTTCGGAAACTGACTTATTCCTCTTATGATCGGAGCGCCAGACATGGCGTTCCCACGAATGAATAATATGAGCTTCTGACTCTTACCCCCCTCATTCCTTCTTCTTTTAGCCTCCTCCGGAGTTGAAGCCGGTGCTGGAACAGGTTGAACTGTTTACCCCCCTCTGTCCGGAAACCTGGCACACGCAGGGGCCTCTGTTGACCTAACTATTTTCTCTCTTCATTTAGCAGGGATTTCATCGATTCTTGGGGCTATTAACTTCATCACAACTATTATTAATATGAAACCCCCAGCCATCTCTCAATATCAAACCCCTCTATTTGTGTGAGCAGTACTAATTACAGCTGTGCTACTTCTTCTATCACTACCTGTGCTGGCAGCCGGTATTACGATACTTCTGACAGATCGAAATTTAAACACAACCTTCTTCGACCCTGCAGGAGGGGGGGACCCAATTCTTTACCAACATCTTTTC

>Ar4L1s2
CCTCTATCTCGTATTCGGTGCCTGAGCTGGAATAGTAGGCACAGCTTTAAGCCTACTTATTCGAGCCGAACTAAGTCAACCAGGAGCCCTTCTTGGAGACGATCAGATCTATAATGTAATCGTTACCGCCCACGCCTTCGTGATGATTTTCTTTATAGTAATACCAATTATGATTGGGGGTTTTGGAAACTGACTCATCCCTCTTATGGTTGGGGCACCAGACATGGCGTTCCCACGAATGAATAACATGAGCTTCTGACTCTTACCCCCCTCATTCCTTCTTCTTCTAGCCTCCTCCGGAGTTGAAGCCGGTGCCGGAACAGGTTGGACTGTTTACCCCCCTCTGTCCGGAAACCTGGCGCACGCAGGGGCCTCCGTTGACCTAACTATTTTCTCTCTTCATTTAGCAGGAATTTCATCGATTCTTGGAGCTATTAATTTCATCACAACTATTATTAATATGAAACCCCCAGCCATCTCCCAATATCAAACCCCGCTATTTGTGTGGGCAGTACTAATCACAGCGGTACTACTTCTTCTATCATTACCCGTGCTAGCAGCCGGTATTACAATGCTTCTAACAGATCGAAATTTAAACACTACCTTCTTCGACCCTGCAGGAGGGGGAGACCCAATTCTTTACCAACATCTTTTC

>Ar4L2s2
CCTCTATCTCGTATTCGGTGCCTGAGCTGGAATAGTAGGCACAGCTTTAAGCCTACTTATTCGAGCCGAACTAAGTCAACCAGGAGCCCTTCTTGGAGACGATCAGATCTATAATGTAATCGTTACCGCCCACGCCTTCGTGATGATTTTCTTTATAGTAATACCAATTATGATTGGGGGTTTTGGAAACTGACTCATCCCTCTTATGGTTGGGGCACCAGACATGGCGTTCCCACGAATGAATAACATGAGCTTCTGACTCTTACCCCCCTCATTCCTTCTTCTTCTAGCCTCCTCCGGAGTTGAAGCCGGTGCCGGAACAGGTTGGACTGTTTACCCCCCTCTGTCCGGAAACCTGGCGCACGCAGGGGCCTCCGTTGACCTAACTATTTTCTCTCTTCATTTAGCAGGAATTTCATCGATTCTTGGAGCTATTAATTTCATCACAACTATTATTAATATGAAACCCCCAGCCATCTCCCAATATCAAACCCCGCTATTTGTGTGGGCAGTACTAATCACAGCGGTACTACTTCTTCTATCATTACCCGTGCTAGCAGCCGGTATTACAATGCTTCTAACAGATCGAAATTTAAACACTACCTTCTTCGACCCTGCAGGAGGGGGAGACCCAATTCTTTACCAACATCTTTTC

>Ar4L3s2
CCTTTATTTAGTATTTGGTGCCTGAGCTGGAATAGTGGGAACGGCCCTCAGCCTCCTAATTCGAGCAGAACTAAGTCAGCCGGGAGCTCTACTTGGCGATGATCAAATTTACAATGTTATTGTTACTGCACATGCTTTTGTAATAATTTTCTTTATAGTAATACCAATTATAATTGGGGGATTCGGGAACTGACTCATCCCTCTCATGATTGGAGCCCCTGATATAGCATTCCCGCGAATAAATAATATGAGCTTTTGACTCCTACCTCCATCTTTCCTACTTTTGTTAGCATCTTCAGGAGTCGAAGCCGGGGCTGGTACAGGGTGAACAGTTTACCCTCCGCTATCAGGGAACTTAGCCCACGCCGGAGCTTCCGTAGATCTAACAATTTTTTCCCTCCACTTAGCCGGGATCTCATCAATTCTAGGGGCAATCAACTTTATTACAACGATTATTAATATAAAACCCCCTGCAATTTCACAATATCAGACGCCTTTATTTGTATGGGCAGTACTAATTACTGCCGTCCTCCTCCTCCTATCTCTTCCAGTACTTGCAGCAGGGATTACAATACTTTTAACCGACCGGAACCTTAACACAACCTTCTTTGACCCCGCCGGTGGAGGAGACCCCATTCTTTACCAGCACTTATTC

>Ar4L4s2
CCTTTATCTAATTTTTGGTGCTTGGGCTGGAATAGTTGGGACTGCTTTAAGTCTCCTCATTCGAGCAGAGCTCAGCCAACCTGGGGCCCTCCTCGGAGATGACCAAATTTACAACGTAATCGTCACGGCTCATGCGTTCGTTATGATTTTCTTTATAGTAATGCCAATTATGATTGGCGGGTTCGGCAACTGACTCATCCCTTTAATGATTGGCGCCCCAGACATGGCGTTCCCCCGGATGAACAACATGAGCTTCTGACTCCTCCCCCCTTCCTTCCTCCTTCTTCTAGCTTCTTCTGGCGTGGAGGCGGGAGCCGGAACCGGTTGAACTGTGTATCCCCCGCTATCCGGTAATCTCGCTCACGCAGGAGCTTCAGTAGACTTAACTATTTTCTCCCTTCATTTGGCCGGTATCTCCTCCATCCTGGGGGCAATCAACTTTATCACAACAATTATTAACATGAAACCTCCCGCTATCTCACAATACCAAACACCTCTATTCGTCTGGGCTGTCCTAATTACAGCTGTTCTGCTCCTCCTCTCATTGCCCGTTCTTGCTGCTGGAATTACAATGCTTCTAACAGACCGAAACTTAAACACAACCTTCTTTGACCCCGCTGGAGGGGGAGACCCCATCCTCTATCAGCACCTATTC

>BZ1L1
CCTTTACCTCATCTTTGGTGCCTGAGCTGGAATAGTAGGGACGGCCCTGAGCCTTCTTATCCGTGCCGAACTAAGCCAGCCCGGTTCTCTTCTAGGAGACGACCAAATCTACAATGTAATTGTTACAGCCCATGCATTTGTAATAATTTTTTTTATAGTAATACCTATCATAATTGGAGGCTTCGGAAATTGACTGATTCCCCTAATGATTGGAGCACCTGATATAGCATTCCCTCGAATGAATAACATGAGCTTTTGGCTTCTCCCCCCCTCTTTTATTCTCCTTCTGGCCTCTTCGGGCGTAGAAGCAGGGGCCGGCACTGGGTGGACAGTCTACCCTCCACTAGCCGGAAATTTAGCACATGCCGGGGCATCCGTGGACCTGACTATTTTTTCTCTCCACCTTGCTGGTATCTCCTCAATTCTAGGCGCAATCAACTTTATTACAACCATCATCAACATAAAACCCCCAGCCATCTCCCAGTACCAAACACCCCTATTCGTATGGGCTGTCCTAATCACGGCCGTCCTGCTACTTCTCTCCCTTCCCGTTTTAGCAGCCGGGATTACCATACTTTTAACAGACCGAAACTTAAATACCACCTTTTTTGACCCCGCAGGGGGGGGAGACCCAATTCTTTATCAGCATCTCTTC

>BZ1L2
CCTTTACCTCATCTTTGGTGCCTGAGCTGGAATAGTAGGGACGGCCCTGAGCCTTCTTATCCGTGCCGAACTAAGCCAGCCCGGTTCTCTTCTAGGAGACGACCAAATCTACAATGTAATTGTTACAGCCCATGCATTTGTAATAATTTTTTTTATAGTAATACCTATCATAATTGGAGGCTTCGGAAATTGACTGATTCCCCTAATGATTGGAGCACCTGATATAGCATTCCCTCAAACGAATAACATGAGCTTTTGGCTTCTCCCCCCCTCTTTTATTCTCCTTCTGGCCTCTTCGGGCGTAGAAGCAGGGGCCGGCACTGGGTGGACAGTCTACCCTCCACTAGCCGGAAATTTAGCACATGCCGGGGCATCCGTGGACCTGACTATTTTTTCTCTCCACCTTGCTGGTATCTCCTCAATTCTAGGCGCAATCAACTTTATTACAACCATCATCAACATAAAACCCCCAGCCATCTCCCAGTACCAAACACCCCTATTCGTATGGGCTGTCCTAATCACGGCCGTCCTGCTACTTCTCTCCCTTCCCGTTTTAGCAGCCGGCATTACCATACTTTTAACAGACCGAAACTTAAATACCACCTTTTTTGACCCCGCAGGGGGGGGAGACCCAATTCTTTATCAGCATCTCTTC

>BZ1L3
CCTTTACCTCATCTTTGGTGCCTGAGCTGCAATAGTAGGGACGGCCCTGAGCCTTCTTATCCGTGCCGAACTAAGCCAGCCCGGTTCTCTTCTAGGAGACGACCAAATCTACAACGTAATTGTTACAGCCCATGCATTTGTAATAATTTTTTTTATAGTAATACCTATCATAATTGGAGGCTTCGGAAATTGACTGATTCCCCTAATGATTGGAGCACCTGATATAGCATTCCCTCGAATGAATAACATGAGCTTTTGGCTTCTCCCCCCCTCTTTTATTCTCCTTCTGGCCTCTTCGGGCGTAGAAGCAGGGGCCGGCACTGGGTGGACAGTCTACCCTCCACTAGCCGGAAATTTAGCACATGCCGGGGCATCCGTGGACCTGACTATTTTTTCTCTCCACCTTGCTGGTATCTCCTCAATTCTAGGCGCAATCAACTTTATTACAACCATCATCAACATAAAACCCCCAGCCATCTCCCAGTACCAAACACCCCTATTCGTATGGGCTGTCCTAATCACGGCCGTCCTGCTACTTCTCTCCCTTCACGTTTTATCAGCCGGCATTACCATACTTTTAACAGACCGAAACTTAAATACCACCTTTTTTGACCCCGCAGGGGGGGGAGACCCAATTCTTTATCAGCATCTCTTC

>BZ1L4
CCTTTACCTCATCTTTGGTGCCTGAGCTGGAATAGTAGGGACGGCCCTGAGCCTTCTTATCCGTGCCGAACTAAGCCAGCCCGGTTCTCTTCTAGGAGACGACCAAATCTACAATGTAATTGTTACAGCCCATGCATTTGTAATAATTTTTTTTATAGTAATACCTATCATAATTGGAGGCTTCGGAAATTGACTGATTCCCCTAATGATTGGAGCACCTGATATAGCATTCCCTCGAATGAATAACATGAGCTTTTGGCTTCTCCCCCCCTCTTTTATTCTCCTTCTGGCCTCTTCGGGCGTAGAAGCAGGGGCCGGCACTGGGTGGACAGTCTACCCTCCACTAGCCGGAAATTTAGCACATGCCGGGGCATCCGTGGACCTGACTATTTTTTCTCTCCACCTTGCTGGTATCTCCTCAATTCTAGGCGCAATCAACTTTATTACAACCATCATCAACATAAAACCCCCAGCCATCTCCCAGTACCAAACACCCCTATTCGTATGGGCTGTCCTAATCACGGCCGTCCTGCTACTTCTCTCCCTTCCCGTTTTAGCAGCCGGCATTACCATACTTTTAACAGACCGAAACTTAAATACCACCTTTTTTGACCCCGCAGGGGGGGGAGACCCAATTCTTTATCAGCATCTCTTC

>BZ1L6
CCTTTACCTCATCTTTGGTGCCTGAGCTGGAATAGTAGGGACGGCCCTGAGCCTTCTTATCCGTGCCGAACTAAGCCAGCCCGGTTCTCTTCTAGGAGACGACCAAATCTACAATGTAATTGTTACAGCCCATGCATTTGTAATAATTTTTTTTATAGTAATACCTATCATAATTGGAGGCTTCGGAAATTGACTGATTCCCCTAATGATTGGAGCACCTGATATAGCATTCCCTCGAATGAATAACATGAGCTTTTGGCTTCTCCCCCCCTCTTTTATTCTCCTTCTGGCCTCTTCGGGCGTAGAAGCAGGGGCCGGCACTGGGTGGACAGTCTACCCTCCACTAGCCGGAAATTTAGCACATGCCGGGGCATCCGTGGACCTGACTATTTTTTCTCTCCACCTTGCTGGTATCTCCTCAATTCTAGGCGCAATCAACTTTATTACAACCATCATCAACATAAAACCCCCAGCCATCTCCCAGTACCAAACACCCCTATTCGTATGGGCTGTCCTAATCACGGCCGTCCTGCTACTTCTCTCCCTTCCCGTTTTAGCAGCCGGCATTACCATACTTTTAACAGACCGAAACTTAAATACCACCTTTTTTGACCCCGCAGGGGGGGGAGACCCAATTCTTTATCAGCATCTCTTC

>BZ1L7
CCTATACCTCATCTTGGGTGCCGGAGCTGGAATAGTAGGGACGGCCCTGAGCCTTTTTATCCGAGCAGAGTTAATCCAGCCCGGTTCTCTTCTAGGAGACGACCAAATCTACAATGTAATTGTTACAGCCCATGCATTTGTAATAATTTTTTTTATAGTAATACCTATCATAATTGGAGGCTTCGGAAATTGACTGATTCCCCTAATGATTGGAGCACCTGATATAGCATTCCCTCGAATGAATAACATGAGCTTTTGGCTTCTCCCCCCCTCTTTTATTCTCCTTCTGGCCTCTTCGGGCGTAGAAGCAGGGGCCGGCACTGGGTGGACAGTCTACCCTCCACTAGCCGGAAATTTAGCACATGCCGGGGCATCCGTGGACCTGACTATTTTTTCTCTCCACCTTGCTGGTATCTCCTCAATTCTAGGCGCAATCAACTTTATTACAACCATCATCAACATAAAACCCCCAGCCATCTCCCAGTACCAAACACCCCTATTCGTATGGGCTGTCCTAATCACGGCCGTCCTGCTACTTCTCTCCCTTCCCGTTTTAGCAGCCGGCATTACCATACTTTTAACAGACCGAAACTTAAATACCACCTTTTTTGACCCCGCAGGGGGGGGAGACCCAATTCTTTATCAGCATCTCTTC

>BZ1L8
CCTTTATCTAATTTTTGGTGCTTGGGCTGGAATAGTTGGGACTGCTTTAAGTCTCCTCATTCGAGCAGAGCTCAGCCAACCTGGGGCCCTCCTCGGAGATGACCAAATTTACAACGTAATCGTCACGGCTCATGCGTTCGTTATGATTTTCTTTATAGTAATGCCAATTATGATTGGCGGGTTCGGCAACTGACTCATCCCTTTAATGATTGGCGCCCCAGACATGGCGTTCCCCCGGATGAACAACATGAGCTTCTGACTCCTCCCCCCTTCCTTCCTCCTTCTTCTAGCTTCCTCTGGCGTGGAGGCGGGAGCCGGAACCGGTTGAACTGTGTACCCCCCGCTATCCGGTAATCTCGCTCACGCAGGAGCTTCAGTAGACTTAACTATTTTCTCCCTTCATTTGGCCGGTATCTCCTCCATCCTGGGGGCAATCAACTTTATCACAACAATTATTAACATGAAACCTCCCGCTATCTCACAATACCAGACACCTCTCTTCGTCTGGGCTGTCCTAATTACAGCTGTTCTGCTTCTCCTCTCATTGCCCGTTCTTGCTGCTGGAATTACAATGCTTCTAACAGACCGAAACTTAAACACAACCTTCTTTGACCCCGCTGGAGGGGGAGACCCCATCCTCTATCAGCACCTATTC

>BZ1L9
CCTCTATCTCGTATTCGGTGCCTGAGCTGGAATAGTAGGCACAGCTTTAAGCCTACTTATTCGAGCCGAACTAAGTCAACCAGGAGCCCTTCTTGGAGACGATCAGATCTATAATGTAATCGTTACCGCCCACGCCTTCGTGATGATTTTCTTTATAGTAATACCAATTATGATTGGGGGTTTTGGAAACTGACTCATCCCTCTTATGGTTGGGGCACCAGACATGGCGTTCCCACGAATGAATAACATGAGCTTCTGACTCTTACCCCCCTCATTCCTTCTTCTTCTAGCCTCCTCCGGAGTTGAAGCCGGTGCCGGAACAGGTTGGACTGTTTACCCCCCTCTGTCCGGAAACCTGGCGCACGCAGGGGCCTCCGTTGACCTAACTATTTTCTCTCTTCATTTAGCAGGAATTTCATCGATTCTTGGAGCTATTAATTTCATCACAACTATTATTAATATGAAACCCCCAGCCATCTCCCAATATCAAACCCCGCTATTTGTGTGGGCAGTACTAATCACAGCGGTACTACTTCTTCTATCATTACCCGTGCTAGCAGCCGGTATTACAATGCTTCTAACAGATCGAAATTTAAACACTACCTTCTTCGACCCTGCAGGAGGGGGAGACCCAATTCTTTACCAACATCTTTTC

>BZ1L10
CCTTTACCTAATTTTCGGTGCATGAGCCGGAATAGTGGGCACAGCTTTAAGCCTTCTCATCCGAGCCGAGCTAAGTCAGCCCGGATCACTCCTTGGGGATGATCAGATTTATAATGTGATCGTTACAGCCCATGCCTTCGTCATGATTTTCTTTATAGTAATGCCCGTCATGATTGGAGGCTTTGGAAACTGACTTGTCCCACTAATAATTGGAGCTCCCGACATAGCGTTCCCTCGAATAAATAACATGAGCTTCTGACTTCTCCCGCCTTCTTTCCTCCTGCTCCTGACCTCTTCAGGGGTAGAAGCTGGGGCAGGCACTGGGTGAACGGTCTACCCCCCACTCGCTGGTAATCTGGCACACGCAGGGGCCTCCGTCGACCTGGCAATCTTTTCCCTTCACCTTGCAGGTGTTTCTTCTATCCTAGGGGCTATTAACTTTATTACAACTATTATTAACATAAAACCCCCTGCTATTTCCCAGTACCAAACACCCCTGTTTGTATGAGCTGTCCTAATTACAGCTGTTCTCCTGCTGCTCTCACTTCCTGTCTTAGCTGCTGGCATTACCATACTTTTAACAGACCGAAACCTGAACACGACCTTCTTCGATCCGGCAGGAGGGGGTGATCCAATCCTCTATCAACACTTATTC

>BZ2L1
CCTTTACCTCATCTTTGGTGCCTGAGCTGGAATAGTAGGGACGGCCCTGAGCCTTCTTATCCGTGCCGAACTAAGCCAGCCCGGTTCTCTTCTAGGAGACGACCAAATCTACAATGTAATTGTTACAGCCCATGCATTTGTAATAATTTTTTTTATAGTAATACCTATCATAATTGGAGGCTTCGGAAATTGACTGATTCCCCTAATGATTGGAGCACCTGATATAGCATTCCCTCGAATGAATAACATGAGCTTTTGGCTTCTCCCCCCCTCTTTTATTCTCCTTCTGGCCTCTTCGGGCGTAGAAGCAGGGGCCGGCACTGGGTGGACAGTCTACCCTCCACTAGCCGGAAATTTAGCACATGCCGGGGCATCCGTGGACCTGACTATTTTTTCTCTCCACCTTGCTGGTATCTCCTCAATTCTAGGCGCAATCAACTTTATTACAACCATCATCAACATAAAACCCCCAGCCATCTCCCAGTACCAAACACCCCTATTCGTATGGGCTGTCCTAATCACGGCCGTCCTGCTACTTCTCTCCCTTCCCGTTTTAGCAGCCGGCATTACCATACTTTTAACAGACCGAAACTTAAATACCACCTTTTTTGACCCCGCAGGGGGGGGAGACCCAATTCTTTATCAGCATCTCTTC

>BZ2L2
CCTTTATTTAATTTTTGGTGCCTGAGCTGGGATAGTGGGCACTGCTCTTAGCCTGTTAATTCGGGCGGAACTTAGCCAACCCGGCGCCCTCCTTGGAGACGACCAAATTTATAATGTGATCGTCACCGCTCATGCCTTCGTGATAATTTTCTTCATAGTAATACCCATTATGATCGGTGGCTTCGGCAACTGATTGATTCCACTAATGATCGGGGCCCCCGACATGGCCTTCCCACGAATGAACAACATGAGTTTTTGGCTCCTCCCCCCTTCGTTCCTTCTTCTCCTCGCCTCTTCTGGCATTGAAGCTGGAGCCGGCACTGGGTGAACTGTCTATCCCCCTCTCTCCGGGAATTTAGCTCACGCAGGGGCCTCTGTTGATCTGACAATTTTCTCGCTTCATCTGGCGGGGGTCTCTTCAATTCTAGGGGCAATTAACTTTATTACCACAATTATTAACATGAAACCTCCAGCTATCTCCCAGTATCAGACCCCACTATTTGTCTGAGCAGTCCTGATTACCGCTGTCCTTCTTCTCCTCTCGCTCCCAGTACTTGCGGCGGGGATTACCATGCTACTTACGGATCGAAACCTGAACACAACTTTCTTTGACCCGGCGGGCGGGGGTGACCCTATTCTGTACCAGCATCTCTTC

>BZ4L1
CCTTTACTTAATCTTTGGTGCTTGAGCAGGGATGGTCGGGACAGCGCTTAGCCTATTAATTCGTACAGAATTAAGCCAGCCAGGTGCTCTTTTAGGTGACGACCAGATCTATAATGTGACTGTCACAGCTCATGCTTTTGTAATAATCTTTTTTATAGTAATACCGATCATGATCGGGGGATTTGGTAATTGATTAATCCCTCTAATAATTGGAGCCCCTGATATAGCATTCCCACGAATAAATAATATAAGCTTCTGATTGCTGCCCCCATCTTTTCTTCTGCTATTGGCCTCTGCTGCAGTAGAAGCAGGTGCTGGTACTGGCTGAACGGTATACCCCCCTCTAGCCGGAAATCTAGCCCACGCAGGGGCATCCGTTGACCTGACGATTTTTTCTCTCCACCTTGCAGGAGTGTCATCAATCCTAGGAGCAATTAATTTTATCACTACAATCGTCAACATGAAGCCCCCCGCTATTACTCAATACCAAACCCCACTCTTTGTCTGGGCAGTCCTAATTACTGCAGTCTTGTTACTACTATCCCTTCCTGTACTAGCTGCTGGTATTACTATACTTCTTACAGATCGGAATCTTAATACAACTTTTTTTGACCCGGCAGGAGGTGGGGACCCTATTTTATACCAACACCTGTTT

>BZ4L2
CCTTTATTTAATCTTTGGTGCCTGAGCTGGGATAGTAGGCACTGCTCTAAGCCTGTTAATTCGGGCAGAGCTTAGCCAACCCGGCGCCCTCCTTGGAGACGACCAAATTTACAATGTAATCGTCACCGCCCATGCCTTCGTAATAATTTTCTTCATAGTTATACCCATCATGATCGGCGGCTTCGGCAACTGACTGATCCCGCTAATGATCGGGGCCCCCGACATGGCTTTCCCCCGAATGAATAACATGAGTTTTTGACTCCTTCCCCCTTCTTTCCTGCTTCTCCTTGCCTCTTCTGGCATTGAAGCCGGGGCTGGCACTGGGTGAACCGTCTATCCTCCCCTTTCCGGGAACCTGGCTCACGCAGGGGCCTCTGTAGACCTGACAATTTTCTCCCTTCATCTAGCAGGGGTCTCTTCAATTCTAGGGGCAATTAACTTCATTACTACAATTATTAACATGAAACCTCCAGCCATCTCCCAATACCAAACCCCACTGTTTGTCTGAGCGGTCCTAATTACCGCTGTCCTCCTTCTCCTCTCGCTCCCAGTTCTTGCAGCCGGGATTACCATGCTACTTACGGACCGAAATCTTAACACGACTTTCTTCGACCCAGCAGGCGGGGGTGACCCTATTCTGTACCAACATCTCTTC

>BZ4L3
CCTTTATTTAATCTTTGGTGCCTGAGCTGGGATAGTAGGCACTGCTCTAAGCCTGTTAATTCGGGCAGAGCTTAGCCAACCCGGCGCCCTCCTTGGAGACGACCAAATTTACAATGTAATCGTCACCGCCCATGCCTTCGTAATAATTTTCTTCATAGTTATACCCATCATGATCGGCGGCTTCGGCAACTGACTGATCCCGCTAATGATCGGGGCCCCCGACATGGCTTTCCCCCGAATGAATAACATGAGTTTTTGACTCCTCCCCCCTTCTTTCCTGCTTCTCCTTGCCTCTTCTGGCATTGAAGCCGGGGCTGGCACTGGGTGAACTGTCTATCCTCCCCTTTCCGGGAACCTGGCTCACGCAGGGGCCTCTGTAGACCTGACAATTTTCTCCCTTCATCTAGCAGGGGTCTCTTCAATTCTAGGGGCAATTAACTTCATTACTACAATTATTAACATGAAACCTCCAGCCATCTCCCAATACCAAACCCCACTGTTTGTCTGAGCGGTCCTAATTACCGCTGTCCTCCTTCTCCTCTCGCTCCCAGTTCTTGCAGCCGGGATTACCATGCTACTTACGGACCGAAATCTCAACACGACTTTCTTCAACCCGGCAGGCGGGGGTGACCCTATTCTGTACCGACATCTCTTC

>BZ4L4
CCTTTATCTAATTTTTGGTGCTTGGGCTGGAATAGTTGGGACTGCTTTAAGTCTCCTCATTCGAGCAGAGCTCAGCCAACCTGGGGCCCTCCTCGGAGATGACCAAATTTACAACGTAATCGTCACGGCTCATGCGTTCGTTATGATTTTCTTTATAGTAATGCCAATTATGATTGGCGGGTTCGGCAACTGACTCATCCCTTTAATGATTGGCGCCCCAGACATGGCGTTCCCCCGGATGAACAACATGAGCTTCTGACTCCTCCCCCCTTCCTTCCTCCTTCTTCTAGCTTCTTCTGGCGTGGAGGCGGGAGCCGGAACCGGTTGAACTGTGTATCCCCCGCTATCCGGTAATCTCGCTCACGCAGGAGCTTCAGTAGACTTAACTATTTTCTCCCTTCATTTGGCCGGTATCTCCTCCATCCTGGGGGCAATCAACTTTATCACAACAATTATTAACATGAAACCTCCCGCTATCTCACAATACCAAACACCTCTATTCGTCTGGGCTGTCCTAATTACAGCTGTTCTGCTCCTCCTCTCATTGCCCGTTCTTGCTGCTGGAATTACAATGCTTCTAACAGACCGAAACTTAAACACAACCTTCTTTGACCCCGCTGGAGGGGGAGACCCCATCCTCTATCAGCACCTATTC

>BZ4L5
CCTTTATTTAATTTTTGGTGCCTGAGCTGGGATAGTGGGCACTGCTCTTAGCCTGTTAATTCGGGCGGAACTTAGCCAACCCGGCGCCCTCCTTGGAGACGACCAAATTTATAATGTGATCGTCACCGCTCATGCCTTCGTGATAATTTTCTTCATAGTAATACCCATTATGATCGGTGGCTTCGGCAACTGATTGATTCCACTAATGATCGGGGCCCCCGACATGGCCTTCCCACGAATGAACAACATGAGTTTTTGGCTCCTCCCCCCTTCGTTCCTTCTTCTCCTCGCCTCTTCTGGCATTGAAGCTGGAGCCGGCACTGGGTGAACTGTCTATCCCCCCCTCTCCGGGAATTTAGCTCACGCAGGGGCCTCTGTTGATCTGACAATTTTCTCGCTTCATCTGGCGGGGGTCTCTTCAATTCTAGGGGCAATTAACTTTATTACCACAATTATTAACATGAAACCTCCAGCTATCTCCCAGTATCAGACCCCACTATTTGTCTGAGCCGTCCTGATTACCGCTGTCCTTCTTCTCCTCTCGCTCCCAGTACTTGCGGCGGGGATTACCATGCTACTTACGGATCGAAACCTGAACACAACTTTCTTTGACCCGGCGGGCGGGGGTGACCCTATTCTGTACCAGCATCTCTTC

>BZ4L6
CCTCTACCTTGTCTTCGGTGCCTGAGCTGGTATGGTAGGCACAGCCCTAAGCCTACTTATCCGAGCAGAGCTCAGCCAACCTGGTGCGCTCCTCGGCGATGACCAGATTTACAATGTAATCGTTACTGCCCATGCCTTTGTAATAATTTTCTTTATAGTAATACCAATTATGATTGGAGGCTTTGGAAACTGACTAATTCCCCTAATGATTGGCGCCCCCGATATGGCCTTCCCACGAATAAATAATATGAGCTTCTGACTACTCCCACCTTCTTTCCTTCTACTTCTCGCATCTTCAGGTGTTGAAGCCGGAGCAGGCACAGGCTGAACAGTATACCCGCCACTAGCAGGAAACCTTGCCCATGCAGGAGCTTCTGTTGACCTGACAATTTTCTCATTGCATCTGGCAGGCATTTCATCTATTCTAGGGGCTATCAACTTTATTACAACAATTCTAAACATGAAACCCCCTGCAATTTCACAATACCAAACACCCCTCTTTGTCTGAGCAGTCTTAATTACAGCTGTTCTGCTGCTTCTTTCTTTACCAGTTCTTGCAGCCGGAATTACAATACTTCTAACAGATCGAAACCTAAACACAACCTTCTTTGACCCTTCAGGGGGAGGGGACCCCATCCTTTACCAGCACCTATTC

>BZ5L1
CCTCTATCTAGTATTTGGTGCTTGAGCTGGAATAGTAGGAACAGCCCTGAGCCTCCTTATTCGAGCAGAACTAAGCCAACCAGGCGCTCTCCTCGGAGACGACCAGATTTACAACGTAATTGTTACGGCACATGCCTTTGTAATAATTTTCTTTATAGTAATACCAATTATAATTGGAGGGTTTGGAAACTGACTTATCCCACTAATGATCGGTGCCCCTGATATGGCATTCCCCCGAATGAACAATATGAGCTTCTGACTTCTTCCCCCATCGTTCCTACTTCTTCTTGCCTCCTCCGGAGTTGAAGCAGGTGCAGGAACAGGCTGAACTGTCTACCCACCACTATCAGGCAACCTAGCTCACGCAGGAGCTTCTGTTGACTTAACTATTTTCTCCCTCCACTTAGCAGGTGTGTCCTCAATTTTAGGAGCCATTAATTTTATTACCACTATTATTAATATGAAACCTCCAGCTATTTCTCAATACCAGACTCCTCTCTTCGTATGAGCCGTACTCATCACGGCCGTGCTCCTCCTTCTGTCCCTTCCTGTTTTAGCCGCTGGAATTACGATACTTCTAACCGACCGAAACTTAAATACCACATTCTTCGACCCAGCTGGAGGAGGAGACCCCATTCTTTACCAACATTTATTC

>BZ5L2
CCTCTATCTAGTATTTGGTGCCTGAGCCGGAATGGTAGGAACAGCTTTAAGCCTCCTCATTCGGGCAGAACTAAGCCAACCAGGCGCTCTCCTCGGAGACGACCAGATCTACAATGTAATTGTTACGGCACACGCCTTCGTAATAATCTTCTTTATAGTAATGCCAATTATGATTGGAGGATTTGGAAACTGGCTTATTCCCCTAATGATTGGAGCCCCCGATATAGCCTTCCCCCGAATAAACAACATAAGCTTCTGACTCCTTCCCCCCTCATTCCTTCTTCTGCTTGCCTCTTCCGGTGTAGAAGCAGGTGCAGGAACAGGATGAACGGTCTACCCTCCACTATCTGGCAACCTAGCTCACGCAGGGGCCTCCGTCGATCTAACCATCTTTTCCCTACATTTAGCAGGGATCTCATCCATTTTAGGAGCAATCAATTTTATTACCACTATCATTAACATAAAACCCCCTGCCATCTCCCAATACCAAACACCTCTCTTCGTTTGAGCAGTACTAATTACCGCCGTCCTATTACTTCTTTCCCTTCCCGTACTAGCTGCCGGCATTACTATGCTTCTAACTGATCGAAACCTTAATACTACCTTCTTTGACCCGGCAGGAGGAGGAGACCCCATTCTTTACCAACACCTTTTC

>BZ6L3
CCTCTACCTTGTGTTTGGAGCCTGAGCCGGAATAGTAGGAACAGGCCTAAGCTTACTCATTCGAGCAGAGCTAAGCCAACCTGGATCTCTTCTCGGCGACGACCAAATATATAATGTTATCGTTACAGCCCACGCCTTCGTAATAATTTTCTTTATAGTAATGCCAATTATAATTGGAGGATTCGGGAACTGACTCATCCCCCTAATGATTGGAGCCCCCGATATAGCTTTCCCTCGAATAAACAACATAAGCTTCTGACTTCTTCCACCATCCTTCCTTCTACTCCTTACCTCATCAGGTGTAGAAGCTGGGGCAGGAACTGGATGAACAGTATACCCTCCGCTCGCTGGAAATTTGGCCCACGCAGGAGCATCCGTAGACCTAACAATCTTCTCCCTCCACCTCGCCGGAATCTCTTCAATTCTTGGGGCTATTAATTTCATTACAACTATCATTAACATGAAACCCCACGCCGTCTCTATATATCAAATCCCCCTGTTCGTATGAGCCGTCCTAATTACAGCAGTACTTCTTCTACTCTCCCTCCCCGTACTGGCCGCCGGCATTACTATGCTCCTAACAGATCGTAACCTCAATACCGCCTTCTTCGACCCTGCTGGAGGAGGGGATCCTATCCTCTACCAACATCTATTC

>B1L5
CCTCTATCTCGTATTCGGTGCCTGAGCTGGAATAGTAGGCACAGCTTTAAGCCTACTTATTCGAGCCGAACTAAGTCAACCAGGAGCCCTTCTTGGAGACGATCAGATCTATAATGTAATCGTTACCGCCCACGCCTTCGTGATGATTTTCTTTATAGTAATACCAATTATGATTGGGGGTTTTGGAAACTGACTCATCCCTCTTATGGTTGGGGCACCAGACATGGCGTTCCCACGAATGAATAACATGAGCTTCTGACTCTTACCCCCCTCATTCCTTCTTCTTCTAGCCTCCTCCGGAGTTGAAGCCGGGGCCGGAACAGGTTGGACTGTTTACCCCCCTCTGTCCGGAAACCTGGCGCACGCAGGGGCCTCCGTTGACCTAACTATTTTCTCTCTTCATTTAGCAGGAATTTCATCGATTCTTGGAGCTATTAATTTCATCACAACTATTATTAATATGAAACCCCCAGCCATCTCCCAATATCAAACCCCGCTATTTGTGTGGGCAGTACTAATCACAGCGGTACTACTTCTTCTATCATTACCCGTGCTAGCAGCCGTTATTACAATGTTTCTAACAGATCGAAATTTAAACACTTCCTTCTTCGACCCTGCAGGAGGGGGAGACCCAATTCTTTACCAACATCTTTTC

>B2L3
CCTTTATCTAATTTTTGGTGCTTGGGCTGGAATAGTTGGGACTGCTTTAAGTCTCCTCATTCGAGCAGAGCTCAGCCAACCTGGGGCCCTCCTCGGAGATGACCAAATTTACAACGTAATCGTCACGGCTCATGCGTTCGTTATGATTTTCTTTATAGTAATGCCAATTATGATTGGCGGGTTCGGCAACTGACTCATCCCTTTAATGATTGGCGCCCCAGACATGGCGTTCCCCCGGATGAACAACATGAGCTTCTGACTCCTCCCCCCTTCCTTCCTCCTTCTTCTAGCTTCTTCTGGCGTGGAGGCGGGAGCCGGAACCGGTTGAACTGTGTATCCCCCGCTATCCGGTAATCTCGCTCACGCAGGAGCTTCAGTAGACTTAACTATTTTCTCCCTTCATTTGGCCGGTATCTCCTCCATCCTGGGGGCAATCAACTTTATCACAACAATTATTAACATGAAACCTCCCGCTATCTCACAATACCAAACACCTCTATTCGTCTGGGCTGTCCTAATTACAGCTGTTCTGCTCCTCCTCTCATTGCCCGTTCTTGCTGCTGGAATTACAATGCTTCTAACAGACCGAAACTTAAACACAACCTTCTTTGACCCCGCTGGAGGGGGAGACCCCATCCTCTATCAGCACCTATTC

>B2L4
CCTTTATTTAATTTTTGGTGCCTGAGCTGGGATAGTGGGCACTGCTCTTAGCCTGTTAATTCGGGCGGAACTTAGCCAACCCGGCGCCCTCCTTGGAGACGACCAAATTTATAATGTGATCGTCACCGCTCATGCCTTCGTGATAATTTTCTTCATAGTAATACCCATTATGATCGGTGGCTTCGGCAACTGATTGATTCCACTAATGATCGGGGCCCCCGACATGGCCTTCCCACGAATGAACAACATGAGTTTTTGGCTCCTCCCCCCTTCGTTCCTTCTTCTCCTCGCCTCTTCTGGCATTGAAGCTGGAGCCGGCACTGGGTGAACTGTCTATCCCCCCCTCTCCGGGAATTTAGCTCACGCAGGGGCCTCTGTTGATCTGACAATTTTCTCGCTTCATCTGGCGGGGGTCTTTTCAATTCTAGGGGCAATTAACTTTATTACCACAATTATTAACATGAAGCCTCCAGCTATCTCCCAGTATCAGACCCCACTATTTGTCTGAGCAGTCCTG

>B2L5
CCTTTATCTAATTTTTGGTGCTTGGGCTGGAATAGTTGGGACTGCTTTAAGTCTCCTCATTCGAGCAGAGCTCAGCCAACCTGGGGCCCTCCTCGGAGATGACCAAATTTACAACGTAATCGTCACGGCTCATGCGTTCGTTATGATTTTCTTTATAGTAATGCCAATTATGATTGGCGGGTTCGGCAACTGACTCATCCCTTTAATGATTGGCGCCCCAGACATGGCGTTCCCCCGGATGAACAACATGAGCTTCTGACTCCTCCCCCCTTCCTTCCTCCTTCTTCTAGCTTCTTCTGGCGTGGAGGCGGGAGCCGGAACCGGTTGAACTGTGTATCCCCCGCTATCCGGTAATCTCGCTCACGCAGGAGCTTCAGTAGACTTAACTATTTTCTCCCTTCATTTGGCCGGTATCTCCTCCATCCTGGGGGCAATCAACTTTATCACAACAATTATTAACATGAAACCTCCCGCTATCTCACAATACCAAACACCTCTATTCGTCTGGGCTGTCCTAATTACAGCTGTTCTGCTCCTCCTCTCATTGCCCGTTCTTGCTGCTGGAATTACAATGCTTCTAACAGACCGAAACTTAAACACAACCTTCTTTGACCCCGCTGGAGGGGGAGACCCCATCCTCTATCAGCACCTATTC

>B2L6
CCTTTATCTAATTTTTGGTGCTTGGGCTGGAATAGTTGGGACTGCTTTAAGTCTCCTCATTCGAGCAGAGCTCAGCCAACCTGGGGCCCTCCTCGGAGATGACCAAATTTACAACGTAATCGTCACGGCTCATGCGTTCGTTATGATTTTCTTTATAGTAATGCCAATTATGATTGGCGGGTTCGGCAACTGACTCATCCCTTTAATGATTGGCGCCCCAGACATGGCGTTCCCCCGGATGAACAACATGAGCTTCTGACTCCTCCCCCCTTCCTTCCTCCTTCTTCTAGCTTCCTCTGGCGTGGAGGCGGGAGCCGGAACCGGTTGAACTGTGTATCCCCCGCTATCCGGTAATCTCGCTCACGCAGGAGCTTCAGTAGACTTAACTATTTTCTCCCTTCATTTGGCCGGTATCTCCTCCATCCTGGGGGCAATCAACTTTATCACAACAATTATTAACATGAAACCTCCCGCTATCTCACAATACCAGACACCTCTCTTCGTCTGGGCTGTCCTAATTACAGCTGTTCTGCTTCTCCTCTCATTGCCCGTTCTTGCTGCTGGAATTACAATGCTTCTAACAGACCGAAACTTAAACACAACCTTCTTTGACCCCGCTGGAGGGGGAGACCCCATCCTCTATCAGCACCTATTC

>B2L7
CCTCTATCTCGTATTCGGTGCCTGAGCTGGAATAGTAGGCACAGCTTTAAGCCTACTTATTCGAGCCGAACTAAGTCAACCAGGAGCCCTTCTTGGAGACGATCAGATCTATAATGTAATCGTTACCGCCCACGCCTTCGTGATGATTTTCTTTATAGTAATACCAATTATGATTGGGGGTTTTGGAAACTGACTCATCCCTCTTATGGTTGGGGCACCAGACATGGCGTTCCCACGAATGAATAACATGAGCTTCTGACTCTTACCCCCCTCATTCCTTCTTCTTCTAGCCTCCTCCGGAGTTGAAGCCGGTGCCGGAACAGGTTGGACTGTTTACCCCCCTCTGTCCGGAAACCTGGCGCACGCAGGGGCCTCCGTTGACCTAACTATTTTCTCTCTTCATTTAGCAGGAATTTCATCGATTCTTGGAGCTATTAATTTCATCACAACTATTATTAATATGAAACCCCCAGCCATCTCCCAATATCAAACCCCGCTATTTGTGTGGGCAGTACTAATCACAGCGGTACTACTTCTTCTATCATTACCCGTGCTAGCAGCCGGTATTACAATGCTTCTAACAGATCGAAATTTAAACACTACCTTCTTCGACCCTGCAGGAGGGGGAGACCCAATTCTTTACCAACATCTTTTC

>B2L10
CCTTTATTTAATCTTTGGTGCCTGAGCTGGGATAGTAGGCACTGCTCTAAGCCTGTTAATTCGGGCAGAGCTTAGCCAACCCGGCGCCCTCCTTGGAGACGACCAAATTTACAATGTAATCGTCACCGCCCATGCCTTCGTAATAATTTTCTTCATAGTTATACCCATCATGATCGGCGGCTTCGGCAACTGACTGATCCCGCTAATGATCGGGGCCCCCGACATGGCTTTCCCCCGAATGAATAACATGAGTTTTTGACTCCTCCCCCCTTCTTTCCTGCTTCTCCTTGCCTCTTCTGGCATTGAAGCCGGGGCTGGCACTGGGTGAACTGTCTACCCTCCCCTTTCCGGGAACCTGGCTCACGCAGGGGCCTCTGTAGACCTGACAATTTTCTCCCTTCATCTAGCAGGGGTCTCTTCAATTCTAGGGGCAATTAACTTCATTACTACAATTATTAACATGAAACCTCCAGCCATCTCCCAATACCAAACCCCACTGTTTGTCTGAGCAGTCCTAATTACCGCTGTCCTCCTTCTCCTCTCGCTCCCAGTTCTTGCAGCCGGGATTACCATGCTACTTACGGACCGAAATCTTAACACGACTTTCTTCGACCCGGCAGGCGGGGGTGACCCTATTCTGTACCAACATCTCTTC

>B3L8
CCTTTATTTAATCTTTGGTGCCTGAGCTGGGATAGTAGGCACTGCTCTAAGCCTGTTAATTCGGGCAGAGCTTAGCCAACCCGGCGCCCTCCTTGGAGACGACCAAATTTACAATGTAATCGTCACCGCCCATGCCTTCGTAATAATTTTCTTCATAGTTATACCCATCATGATCGGCGGCTTCGGCAACTGACTGATCCCGCTAATGATCGGGGCCCCCGACATGGCTTTCCCCCGAATGAATAACATGAGTTTTTGACTCCTCCCCCCTTCTTTCCTGCTTCTCCTTGCCTCTTCTGGCATTGAAGCCGGGGCTGGCACTGGGTGAACTGTCTATCCTCCCCTTTCCGGGAACCTGGCTCACGCAGGGGCCTCTGTAGACCTGACAATTTTCTCCCTTCATCTAGCAGGGGTCTCTTCAATTCTAGGGGCAATTAACTTCATTACTACAATTATTAACATGAAACCTCCAGCCATCTCCCAATACCAAACCCCACTGTTTGTCTGAGCAGTCCTAATTACCGCTGTCCTCCTTCTCCTCTCGCTCCCAGTTCTTGCAGCCGGGATTACCATGCTACTTACGGACCGAAATCTTAACACGACTTTCTTCGACCCGGCAGGCGGGGGTGACCCTATTCTGTACCAACATCTCTTC

>B3L9
CCTCTACTTGATTTTCGGTGCCTGAGCCGGGATAGTGGGCACTGCCCTTAGCCTGCTAATCCGAGCGGAACTCAGCCAGCCCGGAGCCCTCCTCGGTGATGACCAGATTTACAATGTTATTGTTACTGCCCATGCCTTCGTAATAATTTTCTTTATAGTAATACCTATTATGATTGGCGGCTTCGGTAATTGACTAATCCCGCTAATGATTGGGGCCCCTGACATGGCCTTCCCCCGAATAAACAATATGAGCTTCTGACTTCTCCCCCCTTCCTTCCTTCTCCTTCTTGCCTCTTCTGGCATTGAGGCTGGCGCTGGTACCGGGTGGACTGTTTACCCGCCTCTCTCAGGCAATCTAGCCCACGCAGGGGCCTCTGTCGATCTAACAATCTTCTCCCTCCATCTGGCGGGGGTTTCTTCGATCTTAGGCGCAATTAACTTCATTACCACAATTATCAACATGAAACCGCCTGCAATCACCCAATACCAGACTCCTCTGTTTGTCTGAGCTGTCCTGATCACCGCTGTTCTTCTCCTCCTTTCACTCCCAGTACTTGCAGCAGGAATTACCATGCTCCTTACAGACCGAAACCTCAACACAACTTTCTTCGACCCAGCCGGTGGAGGCGACCCCATTCTTTATCAACATCTATTC

>B3L11
CCTTTATTTAATCTTTGGTGCCTGAGCTGGGATAGTAGGCACTGCTCTAAGCCTGTTAATTCGGGCAGAGCTTAGCCAACCCGGCGCCCTCCTTGGAGACGACCAAATTTACAATGTAATCGTCACCGCCCATGCCTTCGTAATAATTTTCTTCATAGTTATACCCATCATGATCGGCGGCTTCGGCAACTGACTGATCCCACTAATGATCGGGGCCCCCGACATGGCTTTCCCCCGAATGAATAACATGAGTTTTTGACTCCTCCCCCCTTCTTTCCTGCTTCTCCTTGCCTCTTCTGGCATTGAAGCCGGGGCTGGCACTGGGTGAACTGTCTATCCTCCCCTTTCCGGGAACCTGGCTCACGCAGGGGCCTCTGTAGACCTGACAATTTTCTCCCTTCATCTAGCAGGGGTCTCTTCAATTCTAGGGGCAATTAACTTCATTACTACAATTATTAACATGAAACCTCCAGCCATCTCCCAATACCAAACCCCACTGTTTGTCTGAGCAGTCCTAATTACCGCTGTCCTCCTTCTCCTCTCGCTCCCAGTTCTTGCAGCCGGGATTACCATGCTACTTACGGACCGAAATCTTAACACGACTTTCTTCGACCCGGCAGGCGGGGGTGACCCTATTCTGTACCAACATCTCTTC

>B3L12
TTAATTCGGGCGGAGCTTAGCCAACCAGGAGCCCTGCTAGGGGACGACCAAATTTATAACGTCATTGTTACTGCCCACGCCTTCGTAATAATCTTCTTTATAGTAATGCCAATTATGATCGGGGGATTCGGAAACTGACTCATCCCTCTAATGATTGGAGCCCCTGACATGGCATTCCCTCGCATGAACAATATGAGCTTCTGACTCCTCCCCCCATCTTTCCTCCTTCTCTTAGCCTCTTCAGGCATTGAAGCTGGGGCCGGGACTGGTTGAACAGTATACCCTCCTCTATCTGGTAATTTAGCCCACGCGGGTGCTTCCGTTGACCTAACAATTTTCTCCCTCCACCTAGCTGGTATTTCATCAATCCTGGGGGCTATCAACTTCATTACAACGATTATTAATATGAAACCCCCAGCAATTTCCCAGTACCAAACGCCCCTGTTCGTCTGGGCCGTACTGATTACAGCCGTACTCCTCCTGCTATCTCTTCCAGTCCTTGCTGCCGGCATCACTATGCTTTTAACGGATCGAAATCTTAATACAACCTTTTTTGACCCGGCAGGAGGGGGTGACCCAATTCTTTATCAACACCTTTTC

>MC1L1
CCTTTATCTAATTTTTGGTGCTTGGGCTGGAATAGTTGGGACTGCTTTAAGTCTCCTCATTCGAGCAGAGCTCAGCCAACCTGGGGCCCTCCTCGGAGATGACCAAATTTACAACGTAATCGTCACGGCTCATGCGTTCGTTATGATTTTCTTTATAGTAATGCCAATTATGATTGGCGGGTTCGGCAACTGACTCATCCCTTTAATGATTGGCGCCCCAGACATGGCGTTCCCCCGGATGAACAACATGAGCTTCTGACTCCTCCCCCCTTCCTTCCTCCTTCTTCTAGCTTCTTCTGGCGTGGAGGCGGGAGCCGGAACCGGTTGAACTGTGTATCCCCCGCTATCCGGTAATCTCGCTCACGCAGGAGCTTCAGTAGACTTAACTATTTTCTCCCTTCATTTGGCCGGTATCTCCTCCATCCTGGGGGCAATCAACTTTATCACAACAATTATTAACATGAAACCTCCCGCTATCTCACAATACCAAACACCTCTATTCGTCTGGGCTGTCCTAATTACAGCTGTTCTGCTCCTCCTCTCATTGCCCGTTCTTGCTGCTGGAATTACAATGCTTCTAACAGACCGAAACTTAAACACAACCTTCTTTGACCCCGCTGGAGGGGGAGACCCCATCCTCTATCAGCACCTATTC

>MC1L2
CCTCTACTTGATTTTCGGTGCCTGAGCCGGGATAGTGGGCAGTACCCTTAGCCTGCTAATCCGAGCGGAACTCAGCCAGCCCGGAGCCCTCCTCGGTGATGACCAGATTTACAATGTTATTGTTACTGCCCATGCCTTCGTAATAATTTTCTTTATAGTAATACCTATTATGATTGGCGGCTTCGGTAATTGACTAATCCCGCTAATGATTGGGGCCCCTGACATGGCCTTCCCCCGAATAAACAATATGAGCTTCTGACTTCTCCCCCCTTCCTTCCTTCTCCTTCTTGCCTCTTCTGGCATTGAGGCTGGCGCTGGTACCGGGTGGACTGTTTACCCGCCTCTCTCAGGCAATCTAGCCCACGCAGGGGCCTCTGTCGATCTAACAATCTTCTCCCTCCATCTGGCGGGGGTTTCTTCGATCTTAGGCGCAATTAACTTCATTACCACAATTATCAACATGAAACCGCCTGCAATCACCCAATACCAGACTCCTCTGTTTGTCTGAGCTGTCCTGATCACCGCTGTTCTTCTCCTCCTTTCACTCCCAGTACTTGCAGCAGGAATTACCATGCTCCTTACAGACCGAAACCTCAACACAACTTTCTTCGACCCAGCTGGTGGAGGCGACCCCATTCTTTATCAACATCTATTC

>MC1L3
CCTTTATTTAATTTTTGGTGCCTGAGCTGGGATAGTGGGCACTGCTTTTAGCCTGTTAATTCGGGCGGAACTTAGCCAACCCGGCGCCCTCCTTGGAGACGACCAAATTTATAATGTGATCGTCACCGCTCATGCCTTCGTGATAATTTTCTTCATAGTAATACCCATTATGATCGGTGGCTTCGGCAACTGATTGATTCCACTAATGATCGGGGCCCCCGACATGGCCTTCCCACGAATGAACAACATGAGTTTTTGGCTCCTCCCCCCTTCGTTCCTTCTTCTCCTCGCCTCTTCTGGCATTGAAGCTGGAGCCGGCACTGGGTGAACTGTCTATCCCCCTCTCTCCGGGAATTTAGCTCACGCAGGGGCCTCTGTTGATCTGACAATTTTCTCGCTTCATCTGGCGGGGGTCTCTTCAATTCTAGGGGCAATTAACTTTATTACCACAATTATTAACATGAAACCTCCAGCTATCTCCCAGTATCAGACCCCACTATTTGTCTGAGCAGTCCTGATTACCGCTGTCCTTCTTCTCCTCTCGCTCCCAGTACTTGCGGCGGGGATTACCATGCTACTTACGGATCGAAACCTGAACACAACTTTCTTTGACCCGGCGGGCGGGGGTGACCCTATTCTGTACCAGCATCTCTTC

>MC1L4
CCTTTATTTAATTTTTGGTGCCTGAGCTGGGATAGTGGGCACTGCTCTTAGCCTGTTAATTCGGGCGGAACTTAGCCAACCCGGCGCCCTCCTTGGAGACGACCAAATTTATAATGTGATCGTCACCGCTCATGCCTTCGTGATAATTTTCTTCATAGTAATACCCATTATGATCGGTGGCTTCGGCAACTGATTGATTCCACTAATGATCGGGGCCCCCGACATGGCCTTCCCACGAATGAACAACATGAGTTTTTGGCTCCTCCCCCCTTCGTTCCTTCTTCTCCTCGCCTCTTCTGGCATTGAAGCTGGAGCCGGCACTGGGTGAACTGTCTATCCCCCCCTCTCCGGGAATTTAGCTCACGCAGGGGCCTCTGTTGATCTGACAATTTTCTCGCTTCATCTGGCGGGGGTCTCTTCAATTCTAGGGGCAATTAACTTTATTACCACAATTATTAACATGAAACCTCCAGCTATCTCCCAGTATCAGACCCCACTATTTGTCTGAGCAGTCCTGATTACCGCTGTCCTTCTTCTCCTCTCGCTCCCAGTACTTGCGGCGGGGATTACCATGCTTCTTACGGATCGAAACCTGAACACAACTTTCTTTGACCCGGCGGGCGGGGGTGACCCTATTCTGTACCAGCATCTCTTC

>MC1L5
AAACTTTTGTTCGGGCGGAGCTTAGCCAACCAGGAGCCCTGCTAGGGGACGACCAAATTTATAACGTCATTGTTACTGCCCACGCCTTCGTAATAATCTTCTTTATAGTAATGCCAATTATGATCGGAGGATTCGGAAACTGACTCATCCCTCTAATGATTGGAGCCCCTGACATGGCATTCCCTCGCATGAACAATATGAGCTTCTGACTCCTCCCCCCATCTTTCCTCCTTCTCTTAGCCTCTTCAGGCATTGAAGCTGGGGCCGGGACTGGTTGAACAGTATACCCTCCCCTATCTGGTAATTTAGCCCACGCGGGTGCTTCCGTTGACCTAACAATTTTCTCCCTCCACCTAGCTGGTATTTCATCAATCCTGGGGGCTATCAACTTCATTACAACGATTATTAATATGAAACCCCCAGCAATTTCCCAGTACCAAACGCCCCTGTTCGTGTGGGCCGTACTGATTACAGCCGTACTTCTCCTGCTATCTCTTCCAGTCCTTGCTGCCGGCATCACTATGCTTTTAACGGATCGAAATCTTAATACAACCTTTTTTGACCCGGCAGGAGGGGGCGACCCAATTCTTTATCAACACCTTTTC

>MC2L1
CCTTTACTTAATTTTTGGTGCCTGAGCTGGAATGGTAGGCACTGCCCTGAGTCTATTGATTCGGGCAGAGCTTAGCCAACCTGGGGCCCTTCTAGGGGACGACCAAATTTATAACGTAATTGTTACCGCTCACGCCTTCGTAATAATCTTCTTTATAGTAATGCCAATTATGATTGGAGGTTTTGGAAACTGACTAATTCCCCTAATGATCGGAGCCCCTGACATGGCATTCCCTCGAATGAACAACATGAGCTTCTGACTTCTTCCTCCGTCCTTCCTGCTTCTTCTAGCCTCTTCAGGCATTGAAGCCGGTGCCGGAACAGGTTGGACAGTATACCCCCCTCTCTCAGGAAACCTAGCCCATGCAGGTGCCTCAGTAGACCTAACAATTTTCTCTCTTCACCTAGCTGGTATCTCTTCTATCCTAGGAGCTATCAACTTCATTACCACGATTATCAACATGAAACCGCCGGCAATTTCTCAGTACCAAACCCCTCTCTTCGTCTGAGCCGTCCTTATTACTGCCGTACTTCTTCTGCTATCCCTGCCAGTTCTTGCTGCCGGTATTACCATGCTACTAACAGACCGTAACCTTAACACAACATTCTTCGACCCAGCTGGAGGAGGGGACCCAATTCTTTACCAACACTTGTTC

>MC2L2
CCTTTATCTAATTTTTGGTGCTTGGGCTGGAATAGTTGGGACTGCTTTAAGTCTCCTCATTCGAGCAGAGCTGAGCCAACCTGGGGCCCTCCTCGGAGATGACCAAATTTACAACGTAATCGTCACGGCTCATGCGTTCGTTATGATTTTCTTTATAGTAATGCCAATTATGATTGGCGGGTTCGGCAACTGACTCATCCCTTTAATGATTGGCGCCCCAGACATGGCGTTCCCCCGGATGAACAACATGAGCTTCTGACTCCTCCCCCCTTCCTTCCTCCTTCTTCTAGCTTCCTCTGGCGTGGAGGCGGGAGCCGGAACCGGTTGAACTGTGTATCCCCCGCTATCCGGTAATCTCGCTCACGCAGGAGCTTCAGTAGACTTAACTATTTTCTCCCTTCATTTGGCCGGTATCTCCTCCATCCTGGGGGCAATCAACTTTATCACAACAATTATTAACATGAAACCTCCCGCTATCTCACAATACCAGACACCTCTCTTCGTCTGGGCTGTCCTAATTACAGCTGTTCTGCTTCTCCTCTCATTGCCCGTTCTTGCTGCTGGAATTACAATGCTTCTAACAGACCGAAACTTAAACACAACCTTCTTTGACCCCGCTGGAGGGGGAGACCCCATCCTCTATCAGCACCTATTC

>MC2L3
CCTTTACCTAATCTTTGGTGCCTGAGCCGGCATAGTGGGCACTGCACTTAGCCTACTAATTCGAGCAGAGCTCAGCCAGCCCGGAGCCCTATTGGGCGACGACCAGATCTACAACGTGATCGTAACCGCTCACGCTTTCGTAATAATCTTCTTTATAGTAATACCAATTATGATTGGGGGCTTCGGCAATTGACTGATTCCTCTAATGATTGGAGCCCCCGATATGGCATTCCCTCGGATAAACAACATAAGCTTTTGGCTCCTTCCCCCCTCATTCCTTCTCCTTCTAGCCTCTTCTGGTGTCGAAGCTGGAGCTGGTACTGGATGAACTGTGTACCCCCCTCTCTCGGGCAACCTTGCCCACGCCGGTGCCTCAGTCGATCTTACCATCTTCTCCCTGCACTTGGCAGGAATCTCTTCCATTCTAGGCGCAATTAACTTCATCACTACTATTATTAATATAAAACCCCCTGCTATTTCCCAATACCAAACCCCTCTGTTCGTGTGGGCCGTCCTCATTACAGCAGTCCTACTCCTGCTGTCTCTACCTGTTCTTGCAGCGGGTATCACCATGCTCCTAACAGATCGAAACCTAAACACAACCTTTTTCGACCCCGCCGGCGGTGGCGATCCCATCCTTTATCAACACCTGTTC

>MC3L1
CCTCTATCTAGTATTTGGTGCTTGAGCTGGAATAGTAGGAACAGCCCTGAGCCTCCTTATTCGAGCAGAACTAAGCCAACCAGGCGCTCTCCTCGGAGACGACCAGATTTACAACGTAATTGTTACGGCACATGCCTTTGTAATAATTTTCTTTATAGTAATACCAATTATAATTGGAGGGTTTGGAAACTGACTTATCCCACTAATGATCGGTGCCCCTGATATGGCATTCCCCCGAATGAACAATATGAGCTTCTGACTTCTTCCCCCATCGTTCCTACTTCTTCTTGCCTCCTCCGGAGTTGAAGCAGGTGCAGGAACAGGCTGAACTGTCTACCCACCACTATCAGGCAACCTAGCTCACGCAGGAGCTTCTGTTGACTTAACTATTTTCTCCCTCCACTTAGCAGGTGTGTCCTCAATTTTAGGAGCCATTAATTTTATTACCACTATTATTAATATGAAACCTCCAGCTATTTCTCAATACCAGACTCCTCTCTTCGTATGAGCCGTACTCATCACGGCCGTGCTCCTCCTTCTGTCCCTTCCTGTTTTAGCCGCTGGAATTACGATACTTCTAACCGACCGAAACTTAAATACCACATTCTTCGACCCAGCTGGAGGAGGAGACCCCATTCTTTACCAACATTTATTC

>MC4L1
CCTTTATCTAGTATTCGGTGCTTGAGCTGGAATAGTAGGCACAGCTTTAAGCCTACTTATCCGAGCGGAACTTAGTCAACCTGGCGCCCTTTTAGGGGATGACCAAATTTATAACGTAATTGTTACGGCCCACGCCTTTGTAATAATTTTCTTTATAGTAATGCCAATTATGATTGGAGGGTTCGGAAACTGACTTATCCCCTTAATGATCGGAGCCCCTGATATAGCATTCCCTCGAATGAACAACATAAGCTTTTGACTACTTCCTCCTTCTTTCCTCCTGCTTTTAGCCTCTTCAGGAGTAGAAGCTGGGGCTGGAACTGGCTGAACTGTATACCCCCCACTAGCCGGCAACCTCGCTCACGCCGGGGCCTCCGTAGACCTGACTATTTTCTCCCTTCATTTAGCAGGTGTTTCATCCATCCTGGGAGCAATCAACTTTATTACAACAATTCTTAACATGAAACCCCCTGCAATATCAATGTACCAGGCCCCACTATTCGTTTGATCTGTCTTAATTACAGCTGTTCTTCTCCTCCTATCCCTACCAGTTCTCGCTGCCGGGATTACAATACTCCTAACAGACCGGAACCTGAACACTGCTTTCTTTGACCCAGCAGGTGGTGGGGACCCCATTCTCTACCAACACCTATTC

>MC5L1
CCTTTACCTAATCTTTGGTGCCTGAGCCGGCATAGTGGGCACTGCACTTAGCCTACTAATTCGAGCAGAGCTCAGCCAGCCCGGAGCCCTATTGGGCGACGACCAGATCTACAACGTGATCGTAACCGCTCACGCTTTCGTAATAATCTTCTTTATAGTGATACCAATTATGATTGGGGGCTTCGGCAATTGACTGATTCCTCTAATGATTGGAGCCCCCGATATGGCATTCCCTCGGATAAACAACATAAGCTTTTGGCTCCTTCCCCCCTCATTCCTTCTCCTTCTAGCCTCTTCTGGTGTCGAAGCTGGAGCTGGTACTGGATGAACTGTGTACCCCCCTCTCTCGGGCAACCTTGCCCACGCCGGTGCCTCAGTCGATCTTACCATCTTCTCCCTGCACTTGGCAGGAATCTCTTCCATTCTAGGCGCAATTAACTTCATCACTACTATTATTAATATAAAACCCCCTGCTATTTCCCAATACCAAACCCCTCTGTTCGTGTGGGCCGTCCTCATTACAGCAGTCCTACTCCTGCTGTCTCTACCTGTTCTTGCAGCGGGTATCACCATGCTCCTAACAGATCGAAACCTAAACACAACCTTTTTCGACCCCGCCGGCGGTGGCGATCCCATCCTTTATCAACACCTGTTC

>MC6L1
CCTTTATCTAATTTTTGGTGCTTGGGCTGGAATAGTTGGGACTGCTTTAAGTCTCCTCATTCGAGCAGAGCTCAGCCAACCTGGGGCCCTCCTCGGAGATGACCAAATTTACAACGTAATCGTCACGGCTCATGCGTTCGTTATGATTTTCTTTATAGTAATGCCAATTATGATTGGCGGGTTCGGCAACTGACTCATCCCTTTAATGATTGGCGCCCCAGACATGGCGTTCCCCCGGATGAACAACATGAGCTTCTGACTCCTCCCCCCTTCCTTCCTCCTTCTTCTAGCTTCTTCTGGCGTGGAGGCGGGAGCCGGAACCGGTTGAACTGTGTATCCCCCGCTATCCGGTAATCTCGCTCACGCAGGAGCTTCAGTAGACTTAACTATTTTCTCCCTTCATTTGGCCGGTATCTCCTCCATCCTGGGGGCAATCAACTTTATCACAACAATTATTAACATGAAACCTCCCGCTATCTCACAATACCAAACACCTCTATTCGTCTGGGCTGTCCTAATTACAGCTGTTCTGCTCCTCCTCTCATTGCCCGTTCTTGCTGCTGGAATTACAATGCTTCTAACAGACCGAAACTTAAACACAACCTTCTTTGACCCCGCTGGAGGGGGAGACCCCATCCTCTATCAGCACCTATTC

>MC6L2
CCTTTATCTAATTTTTGGTGCTTGGGCTGGAATAGTTGGGACTGCTTTAAGTCTCCTCATTCGAGCAGAGCTCAGCCAACCTGGGGCCCTCCTCGGAGATGACCAAATTTACAACGTAATCGTCACGGCTCATGCGTTCGTTATGATTTTCTTTATAGTAATGCCAATTATGATTGGCGGGTTCGGCAACTGACTCATCCCTTTAATGATTGGCGCCCCAGACATGGCGTTCCCCCGGATGAACAACATGAGCTTCTGACTCCTCCCCCCTTCCTTCCTCCTTCTTCTAGCTTCTTCTGGCGTGGAGGCGGGAGCCGGAACCGGTTGAACTGTGTATCCCCCGCTATCCGGTAATCTCGCTCACGCAGGAGCTTCAGTAGACTTAACTATTTTCTCCCTTCATTTGGCCGGTATCTCCTCCATCCTGGGGGCAATCAACTTTATCACAACAATTATTAACATGAAACCTCCCGCTATCTCACAATACCAAACACCTCTATTCGTCTGGGCTGTCCTAATTACAGCTGTTCTGCTCCTCCTCTCATTGCCCGTTCTTGCTGCTGGAATTACAATGCTTCTAACAGACCGAAACTTAAACACAACCTTCTTTGACCCCGCTGGAGGGGGAGACCCCATCCTCTATCAGCACCTATTC

>MC6L3
CCTTTATCTAATTTTTGGTGCTTGGGCTGGAATAGTTGGGACTGCTTTAAGTCTCCTCATTCGAGCAGAGCTCAGCCAACCTGGGGCCCTCCTCGGAGATGACCAAATTTACAACGTAATCGTCACGGCTCATGCGTTCGTTATGATTTTCTTTATAGTAATGCCAATTATGATTGGCGGGTTCGGCAACTGACTCATCCCTTTAATGATTGGCGCCCCAGACATGGCGTTCCCCCGGATGAACAACATGAGCTTCTGACTCCTCCCCCCTTCCTTCCTCCTTCTTCTAGCTTCCTCTGGCGTGGAGGCGGGAGCCGGAACCGGTTGAACTGTGTATCCCCCGCTATCCGGTAATCTCGCTCACGCAGGAGCTTCAGTAGACTTAACTATTTTCTCCCTTCATTTGGCCGGTATCTCCTCCATCCTGGGGGCAATCAACTTTATCACAACAATTATTAACATGAAACCTCCCGCTATCTCACAATACCAGACACCTCTCTTCGTCTGGGCTGTCCTAATTACAGCTGTTCTGCTTCTCCTCTCATTGCCCGTTCTTGCTGCTGGAATTACAATGCTTCTAACAGACCGAAACTTAAACACAACCTTCTTTGACCCCGCTGGAGGGGGAGACCCCATCCTCTATCAGCACCTATTC

>MC6L4
TGGAGACGATCAGATCTATAATGTAATCGTTACCGCCCACGCCTTCGTGATGATTTTCTTTATAGTAATACCAATTATGATTGGGGGTTTTGGAAACTGACTCATCCCTCTTATGGTTGGGGCACCAGACATGGCGTTCCCACGAATGAATAACATGAGCTTCTGACTCTTACCCCCCTCATTCCTTCTTCTTCTAGCCTCCTCCGGAGTTGAAGCCGGTGCCGGAACAGGTTGGACTGTTTACCCCCCTCTGTCCGGAAACCTGGCGCACGCAGGGGCCTCCGTTGACCTAACTATTTTCTCTCTTCATTTAGCAGGAATTTCATCGATTCTTGGAGCTATTAATTTCATCACAACTATTATTAATATGAAACCCCCAGCCATCTCCCAATATCAAACCCCGCTATTTGTGTGGGCAGTACTAATCACAGCGGTACTACTTCTTCTATCATTACCCGTGCTAGCAGCCGGTATTACAATGCTTCTAACAGATCGAAATTTAAACACTACCTTCTTCGACCCTGCAGGAGGGGGAGACCCAATTCTTTACCAACATCTTTTC

>MC6L5
CCTTTATCTTGTATTTGGTGCTTGAGCCGGAATAGTAGGCACAGCCTTGAGCCTCCTAATCCGAGCCGAACTGAGTCAGCCAGGAGCACTTCTTGGAGACGACCAGATTTACAATGTAATCGTTACTGCTCACGCCTTCGTAATGATTTTCTTTATAGTAATACCAATTATGATCGGAGGCTTTGGAAACTGACTGATTCCTCTTATGATCGGAGCACCAGACATGGCATTCCCCCGAATGAACAACATGAGCTTCTGGCTTCTCCCTCCCTCTTTTCTCCTCCTTTTAGCCTCTTCCGGGGTTGAAGCAGGTGCTGGGACAGGCTGAACGGTCTACCCTCCCCTGTCTGGAAACTTGGCACATGCCGGGGCATCTGTTGACCTAACTATCTTCTCCCTTCATCTAGCAGGGATTTCATCAATTCTTGGGGCTATTAATTTCATCACAACGATTATTAATATGAAACCCCCAGCTATTTCTCAATACCAAACCCCTCTGTTTGTATGAGCCGTATTAATTACAGCCGTTCTTCTCCTTCTATCTCTTCCAGTACTTGCAGCCGGCATTACAATGCTTTTAACAGATCGAAACCTAAATACAACATTTTTCGACCCCGCTGGAGGGGGAGACCC
